# Supplementary material for: 4-Chloro­phenyl quinoline-2-carboxyl­ate
Source: Acta Crystallogr Sect E Struct Rep Online. 2013 Nov 30;69(Pt 12):o1841. doi: 10.1107/S1600536813032054 (PMC3885084; doi:10.1107/S1600536813032054)
Supplement: Supplementary file 1 [file e-69-o1841-sup1.cif]

##############################################################################
#                                                                            #
# This CIF contains the data in a paper accepted for publication in          #
# Acta Crystallographica Section E. It conforms to the requirements of       #
# Notes for Authors for Acta Crystallographica Section E, and has been       #
# peer reviewed under the auspices of the IUCr Commission on Journals.       #
#                                                                            #
# Full details of the Crystallographic Information File format               #
# are given in the paper "The Crystallographic Information File (CIF):       #
# a New Standard Archive File for Crystallography" by S. R. Hall, F. H.      #
# Allen and I. D. Brown [Acta Cryst. (1991), A47, 655-685].                  #
#                                                                            #
# The current version of the core CIF dictionary is obtainable from          #
# ftp://ftp.iucr.org/pub/cif_core.dic.                                       #
#                                                                            #
# Software is freely available for graphical display of the structure(s)     #
# in this CIF. For information consult the CIF software page                 #
# http://www.iucr.org/resources/cif/software.                                #
#                                                                            #
# This file may be used for bona fide research purposes within the           #
# scientific community so long as proper attribution is given to the journal # 
# article from which it was obtained.                                        #
#                                                                            #
##############################################################################
data_I
_audit_creation_method
;
Olex2 1.2
(compiled Apr 23 2013 17:54:37, GUI svn.r4466)
;
_journal_date_recd_electronic     2013-11-24
_journal_date_accepted     2013-11-24
_journal_name_full     'Acta Crystallographica, Section E'
_journal_year     2013
_journal_volume     69
_journal_issue     12
_journal_page_first     o1841
_journal_page_last     o1841
_journal_paper_category     QO
_journal_paper_doi     10.1107/S1600536813032054
_journal_coeditor_code     HB7166
_publ_contact_author_name     'Jasinski, Jerry P.'
_publ_contact_author_address
;
Department of Chemistry
Keene State College
229 Main Street
Keene, New Hampshire 03435, USA
;
_publ_contact_author_email     jjasinski@keene.edu
_publ_contact_author_fax     ?
_publ_contact_author_phone     '603 358-2563'
_publ_section_title
;
4-Chlorophenyl quinoline-2-carboxylate
;
loop_
    _publ_author_name
    _publ_author_address
    'Fazal, E.'
;
Department of Chemistry
Yuvaraja's College,
Mysore 570 005, India
;
    'Kaur, Manpreet'
;
Department of Studies in Chemistry
University of Mysore
Manasagangotri,  Mysore 570 006, India
;
    'Sudha, B. S.'
;
Department of Chemistry
Yuvaraja's College,
Mysore 570 005, India
;
    'Nagarajan, S.'
;
P.P.S.F.T. Department,
Central Food Technplogy Research institute,
Mysore 570 005, India
;
    'Jasinski, Jerry P.'
;
Department of Chemistry
Keene State College
229 Main Street
Keene, NH 03435-2001, USA
;
_database_code_depnum_ccdc_archive     'CCDC 973445'
_chemical_name_systematic
;
4-Chlorophenyl quinoline-2-carboxylate
;
_chemical_name_common
;
;
_chemical_formula_moiety     'C16 H10 Cl N O2'
_chemical_formula_sum     'C16 H10 Cl N O2'
_chemical_formula_iupac     'C16 H10 Cl N O2'
_chemical_formula_weight     283.70
_chemical_melting_point     ?
_shelx_space_group_comment
;
The symmetry employed for this shelxl refinement is uniquely defined
by the following loop, which should always be used as a source of
symmetry information in preference to the above space-group names.
They are only intended as comments.
;
_space_group_crystal_system     monoclinic
_space_group_name_H-M_alt     'P 21/n'
_space_group_name_Hall     '-P 2yn'
loop_
    _space_group_symop_operation_xyz
    'x, y, z'
    '-x+1/2, y+1/2, -z+1/2'
    '-x, -y, -z'
    'x-1/2, -y-1/2, z-1/2'
_cell_length_a     6.38693(18)
_cell_length_b     16.8893(5)
_cell_length_c     12.2649(4)
_cell_angle_alpha     90
_cell_angle_beta     103.527(3)
_cell_angle_gamma     90
_cell_volume     1286.33(6)
_cell_formula_units_Z     4
_cell_measurement_reflns_used     3028
_cell_measurement_theta_min     3.7
_cell_measurement_theta_max     72.3
_cell_measurement_temperature     173(2)
_exptl_crystal_description     irregular
_exptl_crystal_colour     colourless
_exptl_crystal_size_max     0.34
_exptl_crystal_size_mid     0.18
_exptl_crystal_size_min     0.12
_exptl_crystal_density_diffrn     1.465
_exptl_crystal_density_meas     ?
_exptl_crystal_density_method     ?
_exptl_crystal_F_000     584
_exptl_absorpt_coefficient_mu     2.633
_exptl_absorpt_correction_type     multi-scan
_exptl_absorpt_process_details
;
(CrysAlis PRO and CrysAlis RED; Agilent, 2012)
;
_shelx_estimated_absorpt_T_min     ?
_shelx_estimated_absorpt_T_max     ?
_exptl_absorpt_correction_T_min     0.61114
_exptl_absorpt_correction_T_max     1.00000
_exptl_special_details
;
^1^H NMR(500MHz,DMSO) \d  8.6 (1H,d, J= 8.48Hz),
8.34(1H,d, J= 8.49Hz),8.29(1H,d, J= 8.49Hz),
8.08(1H,d, J= 8.23 Hz),7.91(1H,dt, J1= 8.2Hz,
J2=7, J3=1.36Hz), 7.79(1H,t, J= 7.73Hz),
7.51(2H,d, J= 8.78Hz), 7.38(2H,d, J= 8.78Hz)
;
_diffrn_ambient_temperature     173(2)
_diffrn_radiation_type     CuK\a
_diffrn_radiation_wavelength     1.54184
_diffrn_measurement_device_type     'Agilent Xcalibur (Eos, Gemini)'
_diffrn_measurement_method     '\w scans'
_diffrn_detector_area_resol_mean     16.0416
_diffrn_reflns_number     7778
_diffrn_reflns_av_R_equivalents     0.0319
_diffrn_reflns_theta_min     4.539
_diffrn_reflns_theta_max     72.472
_diffrn_reflns_theta_full     67.684
_diffrn_measured_fraction_theta_max     0.983
_diffrn_measured_fraction_theta_full     1.000
_diffrn_reflns_limit_h_min     -5
_diffrn_reflns_limit_h_max     7
_diffrn_reflns_limit_k_min     -20
_diffrn_reflns_limit_k_max     20
_diffrn_reflns_limit_l_min     -15
_diffrn_reflns_limit_l_max     14
_refine_special_details     ?
_reflns_number_total     2502
_reflns_number_gt     2168
_reflns_threshold_expression     I>2\s(I)
_refine_ls_structure_factor_coef     Fsqd
_refine_ls_matrix_type     full
_refine_ls_R_factor_all     0.0445
_refine_ls_R_factor_gt     0.0385
_refine_ls_wR_factor_gt     0.0984
_refine_ls_wR_factor_ref     0.1035
_refine_ls_goodness_of_fit_ref     1.050
_refine_ls_restrained_S_all     1.050
_refine_ls_number_reflns     2502
_refine_ls_number_parameters     181
_refine_ls_number_restraints     0
_refine_ls_hydrogen_treatment     constr
_refine_ls_weighting_scheme     calc
_refine_ls_weighting_details
              'w=1/[\s^2^(Fo^2^)+(0.0544P)^2^+0.3000P] where P=(Fo^2^+2Fc^2^)/3'
_atom_sites_solution_hydrogens     geom
_atom_sites_solution_primary     direct
_atom_sites_solution_secondary     ?
_refine_ls_shift/su_max     0.001
_refine_ls_shift/su_mean     0.000
_refine_diff_density_max     0.212
_refine_diff_density_min     -0.250
_refine_ls_extinction_method     none
_refine_ls_extinction_coef     .
loop_
    _atom_type_symbol
    _atom_type_description
    _atom_type_scat_dispersion_real
    _atom_type_scat_dispersion_imag
    _atom_type_scat_source
    'C' 'C' 0.0181 0.0091
                         'International Tables Vol C Tables 4.2.6.8 and 6.1.1.4'
    'H' 'H' 0.0000 0.0000
                         'International Tables Vol C Tables 4.2.6.8 and 6.1.1.4'
    'N' 'N' 0.0311 0.0180
                         'International Tables Vol C Tables 4.2.6.8 and 6.1.1.4'
    'O' 'O' 0.0492 0.0322
                         'International Tables Vol C Tables 4.2.6.8 and 6.1.1.4'
    'Cl' 'Cl' 0.3639 0.7018
                         'International Tables Vol C Tables 4.2.6.8 and 6.1.1.4'
_computing_data_collection     'CrysAlis PRO (Agilent, 2012)'
_computing_cell_refinement     'CrysAlis PRO (Agilent, 2012)'
_computing_data_reduction     'CrysAlis RED (Agilent, 2012)'
_computing_structure_solution     'SUPERFLIP (Palatinus & Chapuis, 2007)'
_computing_structure_refinement     'SHELXL2012 (Sheldrick, 2008)'
_computing_molecular_graphics     'OLEX2 (Dolomanov <i>et al.</i>, 2009)'
_computing_publication_material     'OLEX2 (Dolomanov <i>et al.</i>, 2009)'
loop_
    _atom_site_type_symbol
    _atom_site_label
    _atom_site_fract_x
    _atom_site_fract_y
    _atom_site_fract_z
    _atom_site_U_iso_or_equiv
    _atom_site_adp_type
    _atom_site_calc_flag
    _atom_site_occupancy
    _atom_site_disorder_assembly
    _atom_site_disorder_group
    Cl Cl1 1.24130(8) 0.40648(3) 0.40342(4) 0.04923(18) Uani d 1 . .
    O O1 0.61750(19) 0.56656(7) -0.05303(10) 0.0362(3) Uani d 1 . .
    O O2 0.57559(18) 0.60496(7) 0.11776(9) 0.0291(3) Uani d 1 . .
    N N1 0.2144(2) 0.68008(8) 0.02285(11) 0.0255(3) Uani d 1 . .
    C C1 0.5257(3) 0.60419(9) 0.00414(13) 0.0271(3) Uani d 1 . .
    C C2 0.3381(3) 0.65748(9) -0.04352(13) 0.0257(3) Uani d 1 . .
    C C3 0.3074(3) 0.67937(10) -0.15754(13) 0.0299(4) Uani d 1 . .
    H H3 0.3984 0.6606 -0.2008 0.036 Uiso calc 1 . .
    C C4 0.1399(3) 0.72894(10) -0.20223(13) 0.0316(4) Uani d 1 . .
    H H4 0.1179 0.7457 -0.2763 0.038 Uiso calc 1 . .
    C C5 0.0005(3) 0.75454(9) -0.13540(13) 0.0268(3) Uani d 1 . .
    C C6 -0.1776(3) 0.80535(10) -0.17629(14) 0.0317(4) Uani d 1 . .
    H H6 -0.2050 0.8240 -0.2496 0.038 Uiso calc 1 . .
    C C7 -0.3082(3) 0.82679(10) -0.10810(15) 0.0333(4) Uani d 1 . .
    H H7 -0.4250 0.8600 -0.1353 0.040 Uiso calc 1 . .
    C C8 -0.2682(3) 0.79909(10) 0.00373(14) 0.0313(4) Uani d 1 . .
    H H8 -0.3602 0.8138 0.0489 0.038 Uiso calc 1 . .
    C C9 -0.0962(3) 0.75108(9) 0.04632(13) 0.0285(4) Uani d 1 . .
    H H9 -0.0708 0.7337 0.1202 0.034 Uiso calc 1 . .
    C C10 0.0434(3) 0.72779(9) -0.02247(12) 0.0250(3) Uani d 1 . .
    C C11 0.7396(3) 0.55652(9) 0.17935(13) 0.0266(3) Uani d 1 . .
    C C12 0.9292(3) 0.53939(10) 0.14730(14) 0.0312(4) Uani d 1 . .
    H H12 0.9532 0.5588 0.0803 0.037 Uiso calc 1 . .
    C C13 1.0823(3) 0.49268(10) 0.21764(15) 0.0328(4) Uani d 1 . .
    H H13 1.2095 0.4797 0.1973 0.039 Uiso calc 1 . .
    C C14 1.0458(3) 0.46548(10) 0.31740(15) 0.0314(4) Uani d 1 . .
    C C15 0.8591(3) 0.48398(10) 0.35058(14) 0.0314(4) Uani d 1 . .
    H H15 0.8375 0.4659 0.4187 0.038 Uiso calc 1 . .
    C C16 0.7051(3) 0.52997(10) 0.28040(14) 0.0284(3) Uani d 1 . .
    H H16 0.5784 0.5430 0.3012 0.034 Uiso calc 1 . .
loop_
    _atom_site_aniso_label
    _atom_site_aniso_U_11
    _atom_site_aniso_U_22
    _atom_site_aniso_U_33
    _atom_site_aniso_U_12
    _atom_site_aniso_U_13
    _atom_site_aniso_U_23
    Cl1 0.0401(3) 0.0515(3) 0.0530(3) 0.0174(2) 0.0047(2) 0.0118(2)
    O1 0.0361(7) 0.0436(7) 0.0297(6) 0.0062(5) 0.0094(5) -0.0075(5)
    O2 0.0313(6) 0.0318(6) 0.0243(6) 0.0059(5) 0.0068(4) -0.0011(4)
    N1 0.0294(7) 0.0249(6) 0.0221(6) -0.0011(5) 0.0056(5) -0.0001(5)
    C1 0.0294(8) 0.0276(8) 0.0250(8) -0.0035(6) 0.0076(6) -0.0032(6)
    C2 0.0282(8) 0.0252(8) 0.0242(7) -0.0038(6) 0.0069(6) -0.0025(6)
    C3 0.0339(9) 0.0343(9) 0.0236(8) -0.0026(7) 0.0110(7) -0.0024(6)
    C4 0.0400(10) 0.0358(9) 0.0192(7) -0.0041(7) 0.0075(7) 0.0021(6)
    C5 0.0305(8) 0.0254(8) 0.0230(7) -0.0055(6) 0.0031(6) 0.0002(6)
    C6 0.0350(9) 0.0313(8) 0.0262(8) -0.0041(7) 0.0018(7) 0.0045(6)
    C7 0.0307(9) 0.0291(8) 0.0377(9) 0.0017(7) 0.0033(7) 0.0038(7)
    C8 0.0323(9) 0.0297(8) 0.0338(9) -0.0002(7) 0.0116(7) -0.0007(7)
    C9 0.0334(9) 0.0286(8) 0.0239(7) -0.0005(6) 0.0074(6) 0.0014(6)
    C10 0.0286(8) 0.0234(7) 0.0224(7) -0.0038(6) 0.0047(6) -0.0006(6)
    C11 0.0263(8) 0.0250(8) 0.0273(8) 0.0001(6) 0.0042(6) -0.0024(6)
    C12 0.0313(9) 0.0342(9) 0.0296(8) -0.0022(7) 0.0104(7) -0.0017(7)
    C13 0.0264(9) 0.0360(9) 0.0370(9) 0.0020(7) 0.0093(7) -0.0053(7)
    C14 0.0281(9) 0.0274(8) 0.0359(9) 0.0032(6) 0.0020(7) -0.0009(7)
    C15 0.0318(9) 0.0316(8) 0.0305(8) -0.0010(7) 0.0068(7) 0.0020(7)
    C16 0.0249(8) 0.0312(8) 0.0304(8) 0.0004(6) 0.0093(6) -0.0025(6)
_geom_special_details
;
 All esds (except the esd in the dihedral angle between two l.s. planes)
 are estimated using the full covariance matrix.  The cell esds are taken
 into account individually in the estimation of esds in distances, angles
 and torsion angles; correlations between esds in cell parameters are only
 used when they are defined by crystal symmetry.  An approximate (isotropic)
 treatment of cell esds is used for estimating esds involving l.s. planes.
;
loop_
    _geom_bond_atom_site_label_1
    _geom_bond_atom_site_label_2
    _geom_bond_site_symmetry_2
    _geom_bond_distance
    _geom_bond_publ_flag
    Cl1 C14 . 1.7459(17) ?
    O1 C1 . 1.1963(19) ?
    O2 C1 . 1.3549(19) ?
    O2 C11 . 1.4025(19) ?
    N1 C2 . 1.317(2) ?
    N1 C10 . 1.366(2) ?
    C1 C2 . 1.503(2) ?
    C2 C3 . 1.415(2) ?
    C3 H3 . 0.9300 ?
    C3 C4 . 1.368(2) ?
    C4 H4 . 0.9300 ?
    C4 C5 . 1.411(2) ?
    C5 C6 . 1.420(2) ?
    C5 C10 . 1.421(2) ?
    C6 H6 . 0.9300 ?
    C6 C7 . 1.361(3) ?
    C7 H7 . 0.9300 ?
    C7 C8 . 1.415(2) ?
    C8 H8 . 0.9300 ?
    C8 C9 . 1.367(2) ?
    C9 H9 . 0.9300 ?
    C9 C10 . 1.419(2) ?
    C11 C12 . 1.388(2) ?
    C11 C16 . 1.383(2) ?
    C12 H12 . 0.9300 ?
    C12 C13 . 1.388(2) ?
    C13 H13 . 0.9300 ?
    C13 C14 . 1.377(2) ?
    C14 C15 . 1.383(2) ?
    C15 H15 . 0.9300 ?
    C15 C16 . 1.384(2) ?
    C16 H16 . 0.9300 ?
loop_
    _geom_angle_atom_site_label_1
    _geom_angle_atom_site_label_2
    _geom_angle_atom_site_label_3
    _geom_angle_site_symmetry_1
    _geom_angle_site_symmetry_3
    _geom_angle
    _geom_angle_publ_flag
    C1 O2 C11 . . 120.97(12) ?
    C2 N1 C10 . . 117.23(13) ?
    O1 C1 O2 . . 125.33(15) ?
    O1 C1 C2 . . 123.05(15) ?
    O2 C1 C2 . . 111.61(13) ?
    N1 C2 C1 . . 118.18(14) ?
    N1 C2 C3 . . 124.79(15) ?
    C3 C2 C1 . . 117.03(14) ?
    C2 C3 H3 . . 121.0 ?
    C4 C3 C2 . . 118.07(15) ?
    C4 C3 H3 . . 121.0 ?
    C3 C4 H4 . . 120.2 ?
    C3 C4 C5 . . 119.67(14) ?
    C5 C4 H4 . . 120.2 ?
    C4 C5 C6 . . 122.82(15) ?
    C4 C5 C10 . . 117.69(15) ?
    C6 C5 C10 . . 119.49(15) ?
    C5 C6 H6 . . 120.0 ?
    C7 C6 C5 . . 119.96(15) ?
    C7 C6 H6 . . 120.0 ?
    C6 C7 H7 . . 119.7 ?
    C6 C7 C8 . . 120.66(16) ?
    C8 C7 H7 . . 119.7 ?
    C7 C8 H8 . . 119.6 ?
    C9 C8 C7 . . 120.89(16) ?
    C9 C8 H8 . . 119.6 ?
    C8 C9 H9 . . 120.1 ?
    C8 C9 C10 . . 119.85(15) ?
    C10 C9 H9 . . 120.1 ?
    N1 C10 C5 . . 122.51(14) ?
    N1 C10 C9 . . 118.37(14) ?
    C9 C10 C5 . . 119.12(15) ?
    C12 C11 O2 . . 124.07(14) ?
    C16 C11 O2 . . 114.59(13) ?
    C16 C11 C12 . . 121.23(15) ?
    C11 C12 H12 . . 120.8 ?
    C11 C12 C13 . . 118.46(15) ?
    C13 C12 H12 . . 120.8 ?
    C12 C13 H13 . . 120.0 ?
    C14 C13 C12 . . 120.06(15) ?
    C14 C13 H13 . . 120.0 ?
    C13 C14 Cl1 . . 118.80(13) ?
    C13 C14 C15 . . 121.52(16) ?
    C15 C14 Cl1 . . 119.68(14) ?
    C14 C15 H15 . . 120.6 ?
    C14 C15 C16 . . 118.71(16) ?
    C16 C15 H15 . . 120.6 ?
    C11 C16 C15 . . 119.99(15) ?
    C11 C16 H16 . . 120.0 ?
    C15 C16 H16 . . 120.0 ?
loop_
    _geom_torsion_atom_site_label_1
    _geom_torsion_atom_site_label_2
    _geom_torsion_atom_site_label_3
    _geom_torsion_atom_site_label_4
    _geom_torsion_site_symmetry_1
    _geom_torsion_site_symmetry_2
    _geom_torsion_site_symmetry_3
    _geom_torsion_site_symmetry_4
    _geom_torsion
    _geom_torsion_publ_flag
    Cl1 C14 C15 C16 . . . . -179.15(12) ?
    O1 C1 C2 N1 . . . . 162.83(16) ?
    O1 C1 C2 C3 . . . . -16.9(2) ?
    O2 C1 C2 N1 . . . . -17.4(2) ?
    O2 C1 C2 C3 . . . . 162.86(14) ?
    O2 C11 C12 C13 . . . . 177.89(14) ?
    O2 C11 C16 C15 . . . . -177.73(14) ?
    N1 C2 C3 C4 . . . . 1.4(2) ?
    C1 O2 C11 C12 . . . . 36.5(2) ?
    C1 O2 C11 C16 . . . . -147.26(15) ?
    C1 C2 C3 C4 . . . . -178.90(14) ?
    C2 N1 C10 C5 . . . . -1.7(2) ?
    C2 N1 C10 C9 . . . . 178.15(14) ?
    C2 C3 C4 C5 . . . . -1.9(2) ?
    C3 C4 C5 C6 . . . . -179.43(15) ?
    C3 C4 C5 C10 . . . . 0.7(2) ?
    C4 C5 C6 C7 . . . . 178.84(16) ?
    C4 C5 C10 N1 . . . . 1.1(2) ?
    C4 C5 C10 C9 . . . . -178.68(14) ?
    C5 C6 C7 C8 . . . . 0.2(3) ?
    C6 C5 C10 N1 . . . . -178.71(14) ?
    C6 C5 C10 C9 . . . . 1.5(2) ?
    C6 C7 C8 C9 . . . . 0.8(3) ?
    C7 C8 C9 C10 . . . . -0.7(2) ?
    C8 C9 C10 N1 . . . . 179.69(14) ?
    C8 C9 C10 C5 . . . . -0.5(2) ?
    C10 N1 C2 C1 . . . . -179.29(13) ?
    C10 N1 C2 C3 . . . . 0.4(2) ?
    C10 C5 C6 C7 . . . . -1.3(2) ?
    C11 O2 C1 O1 . . . . -3.2(2) ?
    C11 O2 C1 C2 . . . . 177.06(13) ?
    C11 C12 C13 C14 . . . . -1.0(2) ?
    C12 C11 C16 C15 . . . . -1.4(2) ?
    C12 C13 C14 Cl1 . . . . 179.69(13) ?
    C12 C13 C14 C15 . . . . -0.4(3) ?
    C13 C14 C15 C16 . . . . 1.0(3) ?
    C14 C15 C16 C11 . . . . -0.1(2) ?
    C16 C11 C12 C13 . . . . 1.9(2) ?
loop_
    _geom_hbond_atom_site_label_D
    _geom_hbond_atom_site_label_H
    _geom_hbond_atom_site_label_A
    _geom_hbond_site_symmetry_A
    _geom_hbond_distance_DH
    _geom_hbond_distance_HA
    _geom_hbond_distance_DA
    _geom_hbond_angle_DHA
    C13 H13 O1 3_765 0.93 2.42 3.250(2) 148
_shelx_hkl_checksum     12094
_shelx_res_checksum     66710
_iucr_refine_instructions_details
;
TITL SNR-3 in P21/n #14
CELL 1.54184 6.38693 16.88935 12.2649 90 103.5267 90
ZERR 4 0.00018 0.00047 0.00036 0 0.0027 0
LATT 1
SYMM 0.5-X,0.5+Y,0.5-Z
SFAC C H N O Cl
UNIT 64 40 4 8 4
EQIV $1 2-X,1-Y,-Z
L.S. 10
PLAN  10
HTAB C13 O1_$1
REM reset to P21/n #14
BOND $H
MORE -1
fmap 2
acta
CONF
OMIT 0 2 1
REM <HKL>I:\fazal\SNR-3\SNR-3-MK\snr-3.hkl</HKL>
WGHT    0.054400    0.300000
FVAR       5.19661
CL1   5    1.241301    0.406476    0.403417    11.00000    0.04014    0.05151 =
         0.05297    0.01175    0.00465    0.01739
O1    4    0.617505    0.566565   -0.053026    11.00000    0.03613    0.04363 =
         0.02969   -0.00746    0.00940    0.00616
O2    4    0.575591    0.604959    0.117758    11.00000    0.03129    0.03184 =
         0.02435   -0.00107    0.00680    0.00587
N1    3    0.214390    0.680082    0.022853    11.00000    0.02939    0.02489 =
         0.02207   -0.00014    0.00560   -0.00112
C1    1    0.525725    0.604188    0.004141    11.00000    0.02936    0.02760 =
         0.02497   -0.00320    0.00755   -0.00349
C2    1    0.338125    0.657484   -0.043516    11.00000    0.02817    0.02516 =
         0.02423   -0.00248    0.00694   -0.00377
C3    1    0.307383    0.679371   -0.157537    11.00000    0.03390    0.03427 =
         0.02361   -0.00244    0.01096   -0.00263
AFIX  43
H3    2    0.398414    0.660606   -0.200833    11.00000   -1.20000
AFIX   0
C4    1    0.139857    0.728937   -0.202234    11.00000    0.03995    0.03581 =
         0.01921    0.00212    0.00755   -0.00407
AFIX  43
H4    2    0.117897    0.745679   -0.276284    11.00000   -1.20000
AFIX   0
C5    1    0.000528    0.754535   -0.135396    11.00000    0.03054    0.02538 =
         0.02303    0.00024    0.00315   -0.00554
C6    1   -0.177562    0.805349   -0.176290    11.00000    0.03498    0.03129 =
         0.02619    0.00450    0.00181   -0.00414
AFIX  43
H6    2   -0.204962    0.823985   -0.249617    11.00000   -1.20000
AFIX   0
C7    1   -0.308236    0.826787   -0.108103    11.00000    0.03074    0.02907 =
         0.03772    0.00375    0.00330    0.00173
AFIX  43
H7    2   -0.424967    0.859969   -0.135313    11.00000   -1.20000
AFIX   0
C8    1   -0.268225    0.799091    0.003735    11.00000    0.03230    0.02969 =
         0.03384   -0.00070    0.01163   -0.00017
AFIX  43
H8    2   -0.360164    0.813750    0.048886    11.00000   -1.20000
AFIX   0
C9    1   -0.096247    0.751076    0.046319    11.00000    0.03342    0.02860 =
         0.02395    0.00138    0.00741   -0.00052
AFIX  43
H9    2   -0.070812    0.733703    0.120209    11.00000   -1.20000
AFIX   0
C10   1    0.043402    0.727794   -0.022474    11.00000    0.02862    0.02341 =
         0.02240   -0.00059    0.00475   -0.00384
C11   1    0.739602    0.556519    0.179345    11.00000    0.02634    0.02504 =
         0.02728   -0.00239    0.00419    0.00011
C12   1    0.929227    0.539387    0.147305    11.00000    0.03128    0.03424 =
         0.02957   -0.00168    0.01039   -0.00217
AFIX  43
H12   2    0.953171    0.558751    0.080281    11.00000   -1.20000
AFIX   0
C13   1    1.082284    0.492675    0.217640    11.00000    0.02636    0.03598 =
         0.03702   -0.00527    0.00928    0.00199
AFIX  43
H13   2    1.209542    0.479748    0.197346    11.00000   -1.20000
AFIX   0
C14   1    1.045843    0.465476    0.317401    11.00000    0.02813    0.02740 =
         0.03587   -0.00085    0.00204    0.00324
C15   1    0.859141    0.483979    0.350578    11.00000    0.03178    0.03159 =
         0.03048    0.00202    0.00676   -0.00102
AFIX  43
H15   2    0.837509    0.465879    0.418713    11.00000   -1.20000
AFIX   0
C16   1    0.705062    0.529968    0.280402    11.00000    0.02488    0.03120 =
         0.03044   -0.00254    0.00926    0.00039
AFIX  43
H16   2    0.578358    0.543011    0.301186    11.00000   -1.20000
AFIX   0
HKLF 4
REM  SNR-3 in P21/n #14
REM R1 =  0.0385 for    2168 Fo > 4sig(Fo)  and  0.0445 for all    2502 data
REM    181 parameters refined using      0 restraints
END
WGHT      0.0544      0.3000
REM Highest difference peak  0.212,  deepest hole -0.250,  1-sigma level  0.051
Q1    1   0.0146  0.7373 -0.0853  11.00000  0.05    0.21
Q2    1   0.4539  0.6494 -0.0187  11.00000  0.05    0.19
Q3    1   1.2421  0.4616  0.3846  11.00000  0.05    0.19
Q4    1   0.8602  0.5665  0.1762  11.00000  0.05    0.18
Q5    1   0.0583  0.7393 -0.1615  11.00000  0.05    0.18
Q6    1  -0.1251  0.7996  0.0329  11.00000  0.05    0.17
Q7    1   0.0088  0.7554  0.0226  11.00000  0.05    0.17
Q8    1   0.1123  0.7595 -0.1566  11.00000  0.05    0.16
Q9    1  -0.1209  0.7607 -0.1647  11.00000  0.05    0.16
Q10   1   1.0330  0.5375  0.2014  11.00000  0.05    0.15
;
