# Supplementary material for: 4-Chloro­phenyl quinoline-2-carboxyl­ate
Source: Acta Crystallogr Sect E Struct Rep Online. 2013 Nov 30;69(Pt 12):o1841. doi: 10.1107/S1600536813032054 (PMC3885084; doi:10.1107/S1600536813032054)
Supplement: Supplementary file 2 [file e-69-o1841-Isup2.hkl]

#
# h,k,l, Fc-squared, Fo-squared, sigma(Fo-squared), status flag
#
data_I
_shelx_refln_list_code          4
_shelx_F_calc_maximum      203.71
_exptl_crystal_F_000       584.00
_reflns_d_resolution_high  0.8085

loop_
 _space_group_symop_operation_xyz
 'x, y, z'
 '-x+1/2, y+1/2, -z+1/2'
 '-x, -y, -z'
 'x-1/2, -y-1/2, z-1/2'

_cell_length_a     6.3869
_cell_length_b    16.8893
_cell_length_c    12.2649
_cell_angle_alpha  90.000
_cell_angle_beta  103.527
_cell_angle_gamma  90.000

_shelx_F_squared_multiplier     1.000

loop_
 _refln_index_h
 _refln_index_k
 _refln_index_l
 _refln_F_squared_calc
 _refln_F_squared_meas
 _refln_F_squared_sigma
 _refln_observed_status
   2   0   0       3526.70       3585.86        36.82 o
   4   0   0        576.92        662.16        28.45 o
   6   0   0        358.04        354.32        23.49 o
   1   1   0        104.25         98.65         8.66 o
   2   1   0        291.54        301.10         6.09 o
   3   1   0         56.10         60.55         2.80 o
   4   1   0         86.50         88.24         4.52 o
   5   1   0          4.68          9.11         1.90 o
   6   1   0         33.22         33.46         4.97 o
   7   1   0         29.48         35.36         6.69 o
   0   2   0         13.48         21.24         1.81 o
   1   2   0        124.37        129.67         3.46 o
   2   2   0         36.74         31.51         1.41 o
   3   2   0        179.98        217.08         5.87 o
   4   2   0          1.05          1.66         1.08 o
   5   2   0       1375.65       1339.85        18.05 o
   6   2   0        447.69        445.22        18.54 o
   7   2   0        268.20        293.39        13.31 o
   1   3   0       3223.19       3411.40        40.78 o
   2   3   0        736.57        770.58        12.84 o
   3   3   0         61.44         59.33         3.11 o
   4   3   0         56.53         54.75         4.42 o
   5   3   0        254.66        255.21        10.71 o
   6   3   0         83.32         86.09         8.89 o
   7   3   0         57.03         56.02         5.96 o
   0   4   0       2475.87       2570.68        74.93 o
   1   4   0      41497.93      36648.35       328.02 o
   2   4   0       2072.55       2195.42        33.83 o
   3   4   0        463.64        524.47        11.72 o
   4   4   0        394.31        357.10        14.31 o
   5   4   0        824.22        797.52        19.36 o
   6   4   0         22.51         32.79         5.33 o
   7   4   0          0.65          2.89         2.49 o
   1   5   0       6454.58       6268.67        28.60 o
   2   5   0        486.66        525.46         9.05 o
   3   5   0        106.94        122.61         8.65 o
   4   5   0        668.11        667.10        20.19 o
   5   5   0        276.60        257.21         8.44 o
   6   5   0         28.56         28.37         5.16 o
   7   5   0          5.25          4.35         4.57 o
   0   6   0       1127.05       1097.55        15.30 o
   1   6   0       1182.71       1078.71        15.61 o
   2   6   0       1103.49       1304.17        25.85 o
   3   6   0        277.98        299.53        14.50 o
   4   6   0        464.15        456.49        17.26 o
   5   6   0          0.68          0.98         1.11 o
   6   6   0        380.21        386.87        18.04 o
   7   6   0          5.72          2.19         2.00 o
   1   7   0        191.96        193.97         5.06 o
   2   7   0        203.64        235.77         6.16 o
   3   7   0         40.22         38.69         4.47 o
   4   7   0       1225.67       1282.85        29.55 o
   5   7   0         58.12         51.33         3.62 o
   6   7   0          0.32          0.10         1.66 o
   7   7   0          0.29         -1.86         1.86 o
   0   8   0        429.94        452.58        11.96 o
   1   8   0       1217.74       1156.44        14.15 o
   2   8   0       3841.26       4155.75        51.97 o
   3   8   0        564.48        532.12        16.94 o
   4   8   0        136.74        131.20         9.86 o
   5   8   0          2.12          1.66         1.43 o
   6   8   0          2.05          0.24         1.78 o
   7   8   0         50.80         52.80         5.69 o
   1   9   0         57.14         62.94         3.11 o
   2   9   0        214.61        196.21         7.67 o
   3   9   0        774.80        717.09        20.46 o
   4   9   0        473.49        461.88        11.18 o
   5   9   0          0.52          0.28         1.64 o
   6   9   0          4.25          5.44         2.49 o
   0  10   0        364.40        333.27        24.25 o
   1  10   0        138.48        146.23         5.00 o
   2  10   0        887.09        837.32        24.99 o
   3  10   0         36.02         39.47         5.12 o
   4  10   0        275.40        235.13         8.16 o
   5  10   0          4.25          3.13         1.86 o
   6  10   0         93.36        104.47         5.88 o
   1  11   0        376.86        387.13        11.36 o
   2  11   0         19.27         16.38         2.66 o
   3  11   0        211.75        198.66         9.23 o
   4  11   0          7.01          5.93         2.49 o
   5  11   0         38.65         37.66         3.66 o
   6  11   0         16.52         17.86         2.40 o
   0  12   0        844.62        834.68        21.36 o
   1  12   0          1.58          2.86         1.26 o
   2  12   0        166.54        148.78         8.95 o
   3  12   0        241.36        231.04        10.81 o
   4  12   0          4.53          4.38         1.85 o
   5  12   0        267.51        288.39        12.80 o
   6  12   0          0.42          4.75         1.36 o
   1  13   0         22.97         24.46         3.23 o
   2  13   0          9.97          4.37         1.61 o
   3  13   0          2.35          0.20         1.78 o
   4  13   0          3.59          1.89         2.01 o
   5  13   0          6.70          9.59         2.38 o
   6  13   0          1.42          1.36         1.84 o
   0  14   0       1808.14       1916.58       121.41 o
   1  14   0         52.86         48.77         5.05 o
   2  14   0          0.17         -1.92         1.92 o
   3  14   0        407.25        421.60        14.41 o
   4  14   0        224.29        240.02        12.61 o
   5  14   0        191.06        206.47         8.03 o
   1  15   0         18.74         15.38         2.49 o
   2  15   0         28.07         27.03         4.42 o
   3  15   0         56.44         51.39         5.16 o
   4  15   0          0.05         -0.25         2.01 o
   5  15   0          1.85          1.91         1.04 o
   0  16   0         53.68         43.39         6.26 o
   1  16   0          1.78         -0.61         1.67 o
   2  16   0          6.30          7.61         2.45 o
   3  16   0         15.57          9.98         2.10 o
   4  16   0         59.01         70.93         6.25 o
   1  17   0          0.37         -0.05         2.42 o
   2  17   0          1.41          1.91         1.88 o
   3  17   0         67.84         54.87         4.14 o
   4  17   0        100.61        116.18         6.86 o
   0  18   0          0.61         -1.16         2.58 o
   1  18   0        320.42        310.77        12.08 o
   2  18   0         19.76         21.47         4.21 o
   3  18   0         10.91         12.12         1.87 o
   1  19   0         66.91         61.85         6.46 o
   2  19   0        233.90        256.69         9.14 o
   3  19   0         10.48         13.49         3.28 o
   0  20   0         60.69         77.70         5.99 o
   1  20   0          1.48         -0.66         1.13 o
   2  20   0          7.00          4.38         1.66 o
  -7   0   1          8.63         12.91         5.82 o
  -5   0   1         55.53         54.21         8.01 o
  -3   0   1         92.31        116.57         6.21 o
  -1   0   1       2053.21       1937.84        14.03 o
   1   0   1         12.18         19.15         2.20 o
   3   0   1       2860.52       3155.96        31.03 o
   5   0   1        222.47        204.46        11.31 o
   7   0   1          0.63         -1.47         3.54 o
  -7   1   1         48.00         52.00         7.29 o
  -6   1   1        421.00        412.68        17.95 o
  -5   1   1         50.72         46.71         4.35 o
  -4   1   1        480.67        443.41        13.65 o
  -3   1   1        879.18        901.73        12.01 o
  -2   1   1       5816.60       5655.46        29.88 o
  -1   1   1       1562.09       1609.76         9.68 o
   0   1   1        863.12        895.02        13.35 o
   1   1   1        565.25        572.46        11.13 o
   2   1   1       1040.26       1096.00         8.71 o
   3   1   1       1227.78       1289.67        22.20 o
   4   1   1        514.62        536.94        13.01 o
   5   1   1          2.32          3.11         1.53 o
   6   1   1        175.55        169.24        11.32 o
   7   1   1          0.12          3.78         2.67 o
  -7   2   1         51.61         47.09         5.75 o
  -6   2   1         28.85         18.57         4.16 o
  -5   2   1         81.14         76.16         6.62 o
  -4   2   1        467.64        469.34        10.42 o
  -3   2   1        253.44        288.71         6.05 o
  -2   2   1          0.97          3.23         0.53 o
  -1   2   1       5885.20       5647.21        23.35 o
   1   2   1       3250.44       3184.47        37.82 o
   2   2   1       1099.67       1161.25         9.40 o
   3   2   1        710.91        882.85        23.48 o
   4   2   1         92.71        105.37         6.02 o
   5   2   1          0.29         -1.47         1.47 o
   6   2   1         56.07         59.24         6.83 o
   7   2   1          0.27          2.68         2.43 o
  -7   3   1        519.76        592.09        19.33 o
  -6   3   1         31.63         34.68         5.56 o
  -5   3   1        105.60         96.34         5.69 o
  -4   3   1        129.17        131.64         6.67 o
  -3   3   1       3521.10       3743.19        40.65 o
  -2   3   1        243.17        233.62         4.03 o
  -1   3   1        258.56        229.57         2.97 o
   0   3   1        530.73        584.89         8.18 o
   1   3   1        607.76        595.65        47.03 o
   2   3   1         36.27         38.04         2.06 o
   3   3   1       2525.18       2722.38        93.82 o
   4   3   1          3.09          4.08         1.59 o
   5   3   1         22.11         20.26         3.21 o
   6   3   1        138.07        138.72        10.34 o
   7   3   1          1.36          3.07         2.07 o
  -7   4   1          0.20          0.45         6.67 o
  -6   4   1          1.28          6.97         3.55 o
  -5   4   1         39.29         32.80         2.74 o
  -4   4   1          0.43         -0.67         1.48 o
  -3   4   1        975.38       1132.34        15.72 o
  -2   4   1        409.04        402.05         7.62 o
  -1   4   1       1554.56       1650.38        15.41 o
   0   4   1         23.28         28.71         1.76 o
   1   4   1      14691.83      13795.17        84.87 o
   2   4   1       1046.03       1041.45        16.14 o
   3   4   1        310.26        296.68        11.51 o
   4   4   1         58.19         53.65         4.66 o
   5   4   1          0.82          1.90         1.25 o
   6   4   1          5.04          2.98         2.47 o
   7   4   1         71.29         83.75         8.51 o
  -7   5   1         54.15         57.90         6.06 o
  -6   5   1         30.94         31.23         5.58 o
  -5   5   1        721.62        672.32        15.37 o
  -4   5   1        450.28        425.08        15.89 o
  -3   5   1        638.00        629.96        15.55 o
  -2   5   1       2569.00       2567.14        16.57 o
  -1   5   1          7.54         11.24         0.98 o
   0   5   1         70.44         77.09         2.94 o
   1   5   1       4366.59       4508.30        27.89 o
   2   5   1        743.94        764.41        14.23 o
   3   5   1          3.86          4.33         1.50 o
   4   5   1        393.54        417.13        16.35 o
   5   5   1         26.52         27.95         2.43 o
   6   5   1        184.26        194.48        11.86 o
   7   5   1         16.23         14.26         2.60 o
  -7   6   1         18.34         14.89         2.61 o
  -6   6   1         14.94         15.08         4.33 o
  -5   6   1          1.20          1.60         1.33 o
  -4   6   1        305.71        303.59        13.90 o
  -3   6   1       1000.42       1048.49        17.15 o
  -2   6   1        923.31       1008.77        11.38 o
  -1   6   1        306.23        356.37         6.26 o
   0   6   1         66.18         67.62         2.41 o
   1   6   1         54.34         64.40         2.90 o
   2   6   1       1228.60       1395.27        22.42 o
   3   6   1        508.70        548.49        13.61 o
   4   6   1        291.89        301.78        14.33 o
   5   6   1         12.42          9.84         1.52 o
   6   6   1         61.04         67.41         7.18 o
   7   6   1         86.92        109.64         8.41 o
  -7   7   1         69.58         77.14        12.37 o
  -6   7   1         12.14         14.52         4.13 o
  -5   7   1         47.56         44.67         3.69 o
  -4   7   1        354.87        361.64        15.31 o
  -3   7   1        648.83        621.14        27.15 o
  -2   7   1         35.56         36.45         2.42 o
  -1   7   1       1022.28        990.96        10.17 o
   0   7   1         18.30         16.87         1.31 o
   1   7   1          4.97          3.18         1.00 o
   2   7   1       2989.03       3085.70        34.48 o
   3   7   1        743.44        766.94        20.48 o
   4   7   1        220.59        191.01        11.84 o
   5   7   1         11.03         11.17         1.85 o
   6   7   1         14.05         12.78         2.23 o
  -7   8   1          0.10          0.17         2.08 o
  -6   8   1          1.25          0.67         1.77 o
  -5   8   1         21.45         22.60         3.06 o
  -4   8   1        278.69        293.04        14.10 o
  -3   8   1        114.99        104.30         7.33 o
  -2   8   1         27.02         30.51         2.40 o
  -1   8   1         67.55         73.83         3.05 o
   0   8   1        253.14        238.31         5.29 o
   1   8   1        585.10        610.15        30.49 o
   2   8   1       5180.44       4962.54        48.27 o
   3   8   1         49.10         50.53         9.21 o
   4   8   1        143.77        134.57         5.43 o
   5   8   1        240.45        221.67         7.90 o
   6   8   1        167.51        178.57         8.79 o
  -7   9   1        123.93        174.24        10.31 o
  -6   9   1         16.93         16.27         4.17 o
  -5   9   1          2.30          3.05         1.59 o
  -4   9   1        225.24        213.02         7.50 o
  -3   9   1        147.80        131.80         8.62 o
  -2   9   1       1503.69       1615.85        40.93 o
  -1   9   1          6.59         11.19         1.44 o
   0   9   1        402.51        388.40         8.53 o
   1   9   1        815.79        821.45        14.77 o
   2   9   1       1726.85       1688.81        23.09 o
   3   9   1        273.22        276.66        13.28 o
   4   9   1        304.60        293.87         9.96 o
   5   9   1        242.86        227.40        11.78 o
   6   9   1         13.15         16.65         2.52 o
  -6  10   1        124.11        127.03         8.48 o
  -5  10   1         26.56         25.17         2.92 o
  -4  10   1         20.88         19.29         2.36 o
  -3  10   1        765.81        720.28        20.87 o
  -2  10   1         27.58         27.87         3.13 o
  -1  10   1         44.15         41.67         2.71 o
   0  10   1         13.42         12.14         1.75 o
   1  10   1       2784.47       2861.73        29.86 o
   2  10   1         17.09         20.64         3.64 o
   3  10   1          6.73          6.19         2.48 o
   4  10   1         79.05         65.51         5.79 o
   5  10   1        105.33        117.27         7.65 o
   6  10   1         16.05         16.97         2.39 o
  -6  11   1         78.02         90.91         6.75 o
  -5  11   1          0.12         -0.67         1.45 o
  -4  11   1         12.19         12.30         2.05 o
  -3  11   1        299.99        282.89         9.45 o
  -2  11   1        985.05        925.11        18.38 o
  -1  11   1        232.76        200.68         8.59 o
   0  11   1        384.54        388.67        15.42 o
   1  11   1        591.49        633.49        14.40 o
   2  11   1         12.00          8.93         2.66 o
   3  11   1        422.36        385.93        26.16 o
   4  11   1        109.93        106.83         8.64 o
   5  11   1          2.53          1.31         1.56 o
   6  11   1         41.22         54.22         3.70 o
  -6  12   1          3.42          6.83         2.11 o
  -5  12   1         83.23         61.45         6.51 o
  -4  12   1         95.53         91.41         6.72 o
  -3  12   1          1.37          4.47         2.24 o
  -2  12   1         64.30         57.06         6.39 o
  -1  12   1        274.61        260.05         9.94 o
   0  12   1          2.20         -0.21         1.47 o
   1  12   1        134.43        130.01         6.59 o
   2  12   1         21.30         17.12         2.84 o
   3  12   1        338.37        340.43        12.31 o
   4  12   1        212.14        196.93        12.41 o
   5  12   1         88.32         90.89         5.12 o
   6  12   1        160.64        219.43        12.63 o
  -6  13   1          1.21          5.09         1.37 o
  -5  13   1         29.20         31.22         7.46 o
  -4  13   1         16.88          9.63         2.89 o
  -3  13   1        500.68        503.85        15.58 o
  -2  13   1         66.76         67.04         5.70 o
  -1  13   1       1218.16       1250.14        28.11 o
   0  13   1         45.29         42.51         3.71 o
   1  13   1         78.43         71.53         4.72 o
   2  13   1         25.83         23.82         5.06 o
   3  13   1       1033.72        978.04        17.37 o
   4  13   1        100.26         82.79         6.18 o
   5  13   1        109.32        110.51         6.06 o
  -5  14   1         44.63         44.94         4.05 o
  -4  14   1         91.02         81.33         7.70 o
  -3  14   1        235.92        232.01        10.79 o
  -2  14   1        327.02        326.65        12.89 o
  -1  14   1         24.57         17.58         2.97 o
   0  14   1        689.78        722.26        16.42 o
   1  14   1          3.24          6.63         2.08 o
   2  14   1         60.10         64.65         5.79 o
   3  14   1         41.78         42.55         3.62 o
   4  14   1         91.29         65.64         6.80 o
   5  14   1         32.12         36.49         3.29 o
  -5  15   1          7.83          7.94         2.12 o
  -4  15   1         90.09         92.73         7.75 o
  -3  15   1         10.97          9.35         2.25 o
  -2  15   1        345.27        333.52        15.59 o
  -1  15   1        168.82        165.45         8.32 o
   0  15   1         19.79         19.89         2.87 o
   1  15   1         57.06         51.73         4.52 o
   2  15   1         14.00         13.64         3.06 o
   3  15   1        112.82        103.38         7.03 o
   4  15   1         44.96         39.94         5.27 o
   5  15   1         88.00        109.18         4.80 o
  -5  16   1          9.98          6.70         1.87 o
  -4  16   1          8.62          8.35         2.58 o
  -3  16   1         79.22         72.08         5.90 o
  -2  16   1         16.78         15.03         3.03 o
  -1  16   1         47.65         45.22         4.41 o
   0  16   1         80.72         67.65         5.41 o
   1  16   1         70.54         67.62         5.24 o
   2  16   1         85.38         93.73         6.94 o
   3  16   1        117.62        119.69         6.19 o
   4  16   1         17.61         11.26         3.55 o
  -4  17   1         61.70         59.89         5.18 o
  -3  17   1          0.37          1.44         1.58 o
  -2  17   1        108.12        103.61         7.20 o
  -1  17   1         98.67        101.61         7.34 o
   0  17   1        524.70        521.11        14.33 o
   1  17   1        165.73        166.10         7.93 o
   2  17   1        167.74        150.96        10.65 o
   3  17   1          0.28          0.73         1.21 o
   4  17   1        162.28        154.95         8.04 o
  -3  18   1         35.04         32.05         2.91 o
  -2  18   1         51.80         53.89         6.92 o
  -1  18   1        176.20        169.32         8.99 o
   0  18   1         15.24          7.70         1.91 o
   1  18   1          9.36          9.14         2.45 o
   2  18   1          5.33          8.22         2.38 o
   3  18   1          5.35          5.87         1.54 o
  -3  19   1         30.55         34.70         3.52 o
  -2  19   1        128.82        143.78         8.84 o
  -1  19   1         13.12         15.09         2.57 o
   0  19   1         41.09         34.35         3.35 o
   1  19   1          4.83          5.88         1.85 o
   2  19   1          4.25          5.14         1.66 o
  -2  20   1          3.05          3.51         1.51 o
  -1  20   1          2.54          1.27         3.78 o
   0  20   1          0.24          0.55         1.93 o
   1  20   1         46.90         59.81         5.31 o
   2  20   1         19.85         23.98         4.49 o
  -6   0   2         99.18         91.59         8.80 o
  -4   0   2          4.87          1.32         1.82 o
  -2   0   2         28.34         34.89         3.73 o
   0   0   2       2131.84       2027.72        17.81 o
   2   0   2         33.65         46.99         2.76 o
   4   0   2        562.46        615.51        26.16 o
   6   0   2          0.18         -5.14         5.52 o
  -7   1   2         25.20         28.31         5.34 o
  -6   1   2       1980.30       1936.19        30.72 o
  -5   1   2        216.70        213.21        11.43 o
  -4   1   2        167.08        154.76         7.04 o
  -3   1   2         26.33         18.79         2.00 o
  -2   1   2        209.22        213.25         3.93 o
  -1   1   2      14258.80      13470.51        36.16 o
   0   1   2        361.57        369.48        12.33 o
   1   1   2        180.13        178.04         6.11 o
   2   1   2          3.22          3.73         0.68 o
   3   1   2       1094.24       1129.98        18.98 o
   4   1   2         91.20         82.67         6.95 o
   5   1   2       2295.44       2313.57        27.64 o
   6   1   2         93.70         94.60         5.54 o
   7   1   2         74.68         86.30         5.81 o
  -7   2   2          4.21         -3.40         3.60 o
  -6   2   2         11.39         10.10         4.96 o
  -5   2   2         84.92         74.17         5.71 o
  -4   2   2        149.78        181.92         7.78 o
  -3   2   2         48.04         49.34         2.81 o
  -2   2   2         38.03         38.49         1.27 o
  -1   2   2          3.19          4.24         0.68 o
   0   2   2       6113.27       5844.78        52.44 o
   1   2   2        484.92        502.67        11.36 o
   2   2   2          0.25          1.66         1.06 o
   3   2   2        984.27       1132.23        21.82 o
   4   2   2        216.35        245.17        12.63 o
   5   2   2         99.27         96.01         5.14 o
   6   2   2        347.51        374.44        10.89 o
   7   2   2          5.49          3.75         4.11 o
  -7   3   2        219.68        230.10        12.49 o
  -6   3   2          2.48          7.46         2.77 o
  -5   3   2        223.23        207.06         6.26 o
  -4   3   2        289.94        298.97        10.12 o
  -3   3   2         39.29         34.53         3.06 o
  -2   3   2       2114.59       2173.07        12.39 o
  -1   3   2       1718.69       1787.96        24.37 o
   0   3   2      15129.13      14184.15       197.41 o
   1   3   2       9731.42       8614.73        79.02 o
   2   3   2         15.30         23.97         2.82 o
   3   3   2         63.78         54.29         5.28 o
   4   3   2       2682.66       2737.03        42.12 o
   5   3   2        160.19        146.90         6.45 o
   6   3   2        514.09        560.28        17.95 o
   7   3   2         21.17         18.43         2.93 o
  -7   4   2         21.52         20.13         3.86 o
  -6   4   2         21.42         28.14         4.03 o
  -5   4   2          6.17          8.83         1.66 o
  -4   4   2        673.74        693.39        15.73 o
  -3   4   2          2.98          1.05         0.94 o
  -2   4   2         54.65         60.43         2.19 o
  -1   4   2       2266.25       2378.16        37.16 o
   0   4   2       5038.64       5011.20        50.14 o
   1   4   2         62.40         67.52         4.49 o
   2   4   2        758.41        831.01        24.80 o
   3   4   2         75.94         87.42         6.70 o
   4   4   2        324.97        330.92        11.40 o
   5   4   2        139.11        137.41         5.60 o
   6   4   2          0.77         -0.52         1.82 o
   7   4   2         15.65         14.18         2.33 o
  -7   5   2        374.88        393.01        12.58 o
  -6   5   2         32.41         32.28         4.20 o
  -5   5   2       1725.23       1618.08        20.57 o
  -4   5   2        173.49        179.02         8.29 o
  -3   5   2        499.58        499.46        11.99 o
  -2   5   2        488.59        564.20        13.55 o
  -1   5   2       2878.96       2755.73        19.92 o
   0   5   2       2091.30       2054.87        38.30 o
   1   5   2        210.99        170.88         5.66 o
   2   5   2        565.03        567.93        13.41 o
   3   5   2        116.96        110.41         7.84 o
   4   5   2        291.36        295.67        11.55 o
   5   5   2         30.11         31.01         2.79 o
   6   5   2         73.14         68.66         4.62 o
  -7   6   2         14.78         15.61         2.90 o
  -6   6   2         21.03         28.21         5.09 o
  -5   6   2       1318.08       1282.61        27.81 o
  -4   6   2        112.50        121.57         7.06 o
  -3   6   2        194.59        221.19         6.87 o
  -2   6   2         41.76         36.56         1.99 o
  -1   6   2        265.73        292.69         6.18 o
   0   6   2       2042.70       1967.36        55.21 o
   1   6   2       4935.53       5028.58        90.87 o
   2   6   2       2430.36       2706.00        24.85 o
   3   6   2        102.12        110.83         6.55 o
   4   6   2        110.85         98.39         8.29 o
   5   6   2        327.39        303.29         8.38 o
   6   6   2        189.74        189.50         5.99 o
  -7   7   2          0.62         -1.96         1.96 o
  -6   7   2         76.27         75.31         7.96 o
  -5   7   2         54.97         45.78         3.78 o
  -4   7   2          2.60          1.89         2.36 o
  -3   7   2        310.70        328.36        12.14 o
  -2   7   2        527.74        530.73         9.55 o
  -1   7   2        490.92        499.78         7.50 o
   0   7   2       1768.49       1630.63        18.38 o
   1   7   2       1659.39       1695.45        16.78 o
   2   7   2       3991.17       4337.33        32.84 o
   3   7   2        153.72        155.53         9.21 o
   4   7   2         70.29         70.57         3.99 o
   5   7   2        295.68        275.57         7.97 o
   6   7   2         76.08         67.38         4.32 o
  -7   8   2          8.17          5.28         6.39 o
  -6   8   2         18.82         19.55         3.34 o
  -5   8   2        156.85        149.83         8.50 o
  -4   8   2        495.33        474.90        19.65 o
  -3   8   2         22.81         24.37         3.62 o
  -2   8   2        444.28        482.67        11.19 o
  -1   8   2         50.27         47.50         2.55 o
   0   8   2        292.21        294.17         6.99 o
   1   8   2       4711.31       4859.16        59.14 o
   2   8   2         54.39         56.54         4.09 o
   3   8   2          4.63          4.16         1.95 o
   4   8   2        104.67         94.03         5.03 o
   5   8   2         41.44         28.65         2.62 o
   6   8   2        122.20        123.66         6.27 o
  -7   9   2         63.23         76.59         5.47 o
  -6   9   2         83.10         77.67         5.81 o
  -5   9   2        113.67        103.29         7.15 o
  -4   9   2       2118.28       1996.27        22.79 o
  -3   9   2          3.51          3.24         4.74 o
  -2   9   2       1670.35       1722.47        27.42 o
  -1   9   2         30.81         23.67         2.16 o
   0   9   2         41.60         36.35         2.80 o
   1   9   2         12.09         14.68         2.03 o
   2   9   2        122.20        137.77         5.88 o
   3   9   2         39.85         42.40         5.57 o
   4   9   2         74.45         66.44         4.38 o
   5   9   2         21.81         26.54         3.51 o
   6   9   2         35.67         31.81         3.09 o
  -6  10   2         40.86         38.67         4.86 o
  -5  10   2         18.97         12.15         4.15 o
  -4  10   2       1994.00       1931.86        24.25 o
  -3  10   2         19.45         14.46         2.89 o
  -2  10   2        249.50        254.18         9.12 o
  -1  10   2         34.67         31.46         3.17 o
   0  10   2        137.46        131.28         5.50 o
   1  10   2         43.94         35.57         3.47 o
   2  10   2       1298.19       1246.17        27.08 o
   3  10   2        152.03        156.53         7.16 o
   4  10   2         82.35         63.69         6.82 o
   5  10   2        218.97        208.47        10.33 o
   6  10   2         12.23          8.63         1.66 o
  -6  11   2          0.73         -0.23         1.90 o
  -5  11   2          1.45          1.44         1.86 o
  -4  11   2        128.25        125.32         7.49 o
  -3  11   2         79.97         80.02         4.55 o
  -2  11   2         11.17         13.81         2.43 o
  -1  11   2        612.63        580.92        14.03 o
   0  11   2       1040.89       1006.74        16.02 o
   1  11   2        331.21        318.65        10.73 o
   2  11   2        346.56        349.60        11.79 o
   3  11   2       1550.92       1444.95        29.16 o
   4  11   2         14.22         24.35         4.43 o
   5  11   2         85.86         76.21         5.33 o
   6  11   2         32.30         37.82         6.61 o
  -6  12   2         17.46         15.80         2.47 o
  -5  12   2        291.95        307.66        13.05 o
  -4  12   2         46.56         53.22         5.11 o
  -3  12   2        228.69        228.55        11.64 o
  -2  12   2         16.37         16.24         4.19 o
  -1  12   2         42.87         39.36         3.90 o
   0  12   2        439.82        454.31        12.90 o
   1  12   2         14.84         12.74         2.10 o
   2  12   2        184.31        185.69         6.96 o
   3  12   2        165.27        144.40         7.07 o
   4  12   2          9.19          2.24         2.02 o
   5  12   2         54.67         53.42         3.75 o
  -6  13   2        300.66        321.60        10.75 o
  -5  13   2          1.48          4.52         2.18 o
  -4  13   2         19.82         18.17         3.91 o
  -3  13   2       1689.06       1655.59        21.87 o
  -2  13   2          1.23          1.57         2.16 o
  -1  13   2          3.24          1.95         2.14 o
   0  13   2        262.97        238.35        12.08 o
   1  13   2         43.03         38.40         2.76 o
   2  13   2         91.59         82.91         6.28 o
   3  13   2        148.70        127.72         5.98 o
   4  13   2          3.02          0.98         1.60 o
   5  13   2         18.64         28.82         3.02 o
  -5  14   2         55.35         62.05         4.76 o
  -4  14   2          8.85          6.68         3.43 o
  -3  14   2        179.91        207.30        10.30 o
  -2  14   2          2.34          0.75         1.39 o
  -1  14   2          6.20          4.89         1.48 o
   0  14   2          3.26          3.62         2.50 o
   1  14   2         66.29         64.22         5.91 o
   2  14   2         13.94         10.63         2.51 o
   3  14   2        148.06        133.70         6.05 o
   4  14   2          0.32          1.37         1.53 o
   5  14   2         10.11          8.72         1.62 o
  -5  15   2        110.58        117.91         4.87 o
  -4  15   2         12.14         11.82         3.32 o
  -3  15   2         87.98         81.71         6.52 o
  -2  15   2         18.53         11.20         5.03 o
  -1  15   2        446.01        447.71        15.91 o
   0  15   2         28.42         29.29         4.20 o
   1  15   2        327.85        328.08        13.34 o
   2  15   2        125.91        119.68         9.78 o
   3  15   2         18.75         13.89         2.13 o
   4  15   2        317.18        288.10        12.07 o
  -5  16   2         23.78         23.28         3.30 o
  -4  16   2         91.11         97.36         9.09 o
  -3  16   2         56.68         48.05         4.78 o
  -2  16   2         12.26         11.03         2.95 o
  -1  16   2         34.20         32.22         3.64 o
   0  16   2          0.60         -0.83         1.74 o
   1  16   2          0.72         -1.30         2.81 o
   2  16   2          3.31          2.27         2.19 o
   3  16   2         17.43         10.51         2.06 o
   4  16   2          0.63          1.18         1.01 o
  -4  17   2         15.02         15.51         2.79 o
  -3  17   2         17.78         14.77         2.81 o
  -2  17   2         44.34         38.93         4.43 o
  -1  17   2          3.97          4.37         2.40 o
   0  17   2        203.00        201.82         8.86 o
   1  17   2          0.53          0.85         1.83 o
   2  17   2          0.33          0.86         1.97 o
   3  17   2          9.26         13.50         2.42 o
   4  17   2        382.63        413.97        15.03 o
  -3  18   2          9.68          8.57         1.60 o
  -2  18   2         67.66         66.56         6.89 o
  -1  18   2          1.48          1.52         2.07 o
   0  18   2         10.72         11.40         2.43 o
   1  18   2          2.19          1.60         1.57 o
   2  18   2         32.85         28.16         3.31 o
   3  18   2          2.53          3.22         2.54 o
  -3  19   2          5.02          7.13         1.46 o
  -2  19   2          0.32         -0.17         2.00 o
  -1  19   2        132.67        145.16         7.34 o
   0  19   2        157.20        169.52         8.38 o
   1  19   2          2.90         -0.10         5.39 o
   2  19   2         61.56         68.80         4.63 o
  -2  20   2          3.38          3.77         1.60 o
  -1  20   2         50.47         55.32         7.18 o
   0  20   2         21.46         25.00         2.68 o
   1  20   2          7.67          7.24         2.03 o
  -7   0   3        467.02        526.53        26.37 o
  -5   0   3         49.23         52.19         8.10 o
  -3   0   3       5927.11       6303.96        72.43 o
  -1   0   3       1987.15       2125.21        26.05 o
   1   0   3       4137.93       4398.71        31.86 o
   3   0   3       3528.36       4032.81        61.34 o
   5   0   3         56.19         48.66         5.74 o
  -7   1   3         40.22         41.80         5.73 o
  -6   1   3        402.06        387.97        12.01 o
  -5   1   3          4.71          2.44         1.71 o
  -4   1   3         97.55        105.77         6.77 o
  -3   1   3       1616.96       1836.56        27.37 o
  -2   1   3        496.70        540.44         5.71 o
  -1   1   3        238.00        252.53         6.43 o
   0   1   3       1462.86       1482.35        39.84 o
   1   1   3        233.93        230.07         6.98 o
   2   1   3        222.12        240.74         7.27 o
   3   1   3        738.39        847.17        20.02 o
   4   1   3         77.51         71.34         6.88 o
   5   1   3          2.64          0.85         1.33 o
   6   1   3         58.94         58.98         4.20 o
  -7   2   3         72.88         72.19         7.09 o
  -6   2   3          4.87          4.29         2.29 o
  -5   2   3        172.13        153.29         8.23 o
  -4   2   3        255.50        238.32         9.04 o
  -3   2   3        507.58        534.55        15.78 o
  -2   2   3       2175.15       2251.09        20.24 o
  -1   2   3        224.89        243.82         8.96 o
   0   2   3       1642.37       1708.23        27.91 o
   1   2   3        749.49        767.88        17.67 o
   2   2   3       2748.37       2890.37        38.52 o
   3   2   3        207.49        204.75         9.99 o
   4   2   3        195.25        184.24        10.83 o
   5   2   3          0.87          1.63         1.23 o
   6   2   3         87.40         84.60         5.01 o
  -7   3   3        248.17        266.34        13.01 o
  -6   3   3         69.99         70.72         5.34 o
  -5   3   3         57.27         51.74         2.94 o
  -4   3   3         17.89         13.86         2.68 o
  -3   3   3         87.58        103.93         5.25 o
  -2   3   3       3407.59       3785.81        41.71 o
  -1   3   3         90.97         84.50         2.34 o
   0   3   3        231.28        244.69         4.93 o
   1   3   3        110.97        138.51         9.97 o
   2   3   3       2938.30       3087.90        80.17 o
   3   3   3        138.40        149.53         7.91 o
   4   3   3        364.07        357.37        15.19 o
   5   3   3          4.83          4.21         1.36 o
   6   3   3         72.06         76.32         4.69 o
  -7   4   3        256.85        279.48        10.82 o
  -6   4   3        411.88        397.20        10.99 o
  -5   4   3        354.74        347.49         7.62 o
  -4   4   3        179.41        196.90        10.01 o
  -3   4   3        333.57        288.35         8.86 o
  -2   4   3       1226.20       1318.74         9.99 o
  -1   4   3       1001.80        980.07        12.40 o
   0   4   3       2710.22       2731.38        20.70 o
   1   4   3        714.03        697.20        40.25 o
   2   4   3       3663.75       3909.51        30.69 o
   3   4   3          8.95          3.33         2.23 o
   4   4   3        193.32        192.64        11.16 o
   5   4   3        142.49        146.03         5.81 o
   6   4   3         10.52          8.59         2.03 o
  -7   5   3         27.59         32.90         3.81 o
  -6   5   3          4.02          7.82         2.29 o
  -5   5   3        673.60        656.64        12.05 o
  -4   5   3        632.26        700.20        16.37 o
  -3   5   3          0.11          1.36         1.18 o
  -2   5   3        106.64        109.03         2.97 o
  -1   5   3       1374.67       1410.77        24.64 o
   0   5   3         11.11         13.05         1.73 o
   1   5   3         17.17         18.53         2.23 o
   2   5   3        176.67        193.62         7.20 o
   3   5   3        105.85        114.78         8.38 o
   4   5   3         29.13         31.09         3.29 o
   5   5   3         22.19         20.66         2.21 o
   6   5   3        161.39        168.82         7.96 o
  -7   6   3        354.60        415.84        12.57 o
  -6   6   3          0.43          4.42         1.75 o
  -5   6   3         76.06         83.48         4.83 o
  -4   6   3         18.97         14.65         3.21 o
  -3   6   3        208.71        185.19         6.37 o
  -2   6   3        714.48        744.06        12.60 o
  -1   6   3        776.69        799.84        11.64 o
   0   6   3         27.49         38.47         2.96 o
   1   6   3       2075.86       2158.72        27.65 o
   2   6   3         66.66         80.43         5.13 o
   3   6   3        401.15        372.54        15.51 o
   4   6   3        116.80        116.07         4.76 o
   5   6   3        199.72        178.99         7.18 o
   6   6   3          0.79          2.51         1.32 o
  -7   7   3         84.97         94.19         5.77 o
  -6   7   3          0.05          1.78         1.96 o
  -5   7   3        476.97        457.70        11.26 o
  -4   7   3          0.23         -0.60         1.69 o
  -3   7   3          0.12          1.49         1.11 o
  -2   7   3        283.17        318.45         7.36 o
  -1   7   3         20.83         26.05         2.05 o
   0   7   3         43.05         42.47         4.13 o
   1   7   3       3166.25       3443.77       107.62 o
   2   7   3        620.08        645.46        13.67 o
   3   7   3        263.68        260.84        10.78 o
   4   7   3          4.73          3.24         1.20 o
   5   7   3        177.56        164.27         6.80 o
   6   7   3          0.19         -0.26         1.55 o
  -7   8   3         44.47         44.12         7.15 o
  -6   8   3        155.47        145.01         8.48 o
  -5   8   3        442.44        423.30        13.95 o
  -4   8   3       1267.40       1201.82        27.47 o
  -3   8   3        538.85        540.32        13.08 o
  -2   8   3       1631.91       1578.73        30.59 o
  -1   8   3        421.99        470.67         8.94 o
   0   8   3        299.73        266.23         7.40 o
   1   8   3        734.15        757.80        34.37 o
   2   8   3         12.09          5.86         2.21 o
   3   8   3         17.57         11.75         3.40 o
   4   8   3         77.18         72.60         4.64 o
   5   8   3         79.20         61.72         4.19 o
   6   8   3        196.88        232.97        10.06 o
  -7   9   3          9.74          9.39         2.06 o
  -6   9   3          0.21         -1.15         1.56 o
  -5   9   3         42.72         40.58         4.46 o
  -4   9   3        529.34        526.00        17.00 o
  -3   9   3          0.16          0.89         1.33 o
  -2   9   3        183.54        176.55         7.31 o
  -1   9   3          9.35          7.63         1.81 o
   0   9   3          0.34          1.75         0.99 o
   1   9   3        144.09        147.72         6.99 o
   2   9   3         11.28          5.77         3.16 o
   3   9   3          9.57          5.59         2.51 o
   4   9   3        100.55         86.91         5.50 o
   5   9   3          6.12          3.94         1.70 o
   6   9   3          1.66          1.82         1.42 o
  -6  10   3         40.55         41.59         3.67 o
  -5  10   3         16.24         17.73         3.57 o
  -4  10   3        165.48        168.91         8.52 o
  -3  10   3        736.83        752.12        25.18 o
  -2  10   3         47.06         40.20         3.77 o
  -1  10   3        270.93        236.38         9.14 o
   0  10   3        282.49        261.37         9.40 o
   1  10   3        113.99         96.45         5.96 o
   2  10   3          2.81          3.43         1.35 o
   3  10   3        257.53        248.95        10.35 o
   4  10   3         22.04         13.37         3.95 o
   5  10   3         84.43         85.29         7.31 o
   6  10   3         64.13         81.12         7.96 o
  -6  11   3        142.41        162.16         7.59 o
  -5  11   3        266.88        262.38        13.02 o
  -4  11   3          3.46          7.11         2.34 o
  -3  11   3         40.34         45.62         3.41 o
  -2  11   3        176.57        172.22         9.90 o
  -1  11   3        111.07        103.75         7.71 o
   0  11   3         98.39         99.94         6.10 o
   1  11   3        330.78        301.16        10.86 o
   2  11   3        746.15        740.84        20.28 o
   3  11   3       1234.12       1172.90        19.61 o
   4  11   3         33.77         37.84         5.16 o
   5  11   3         44.79         46.42         5.23 o
  -6  12   3          3.51          4.30         1.59 o
  -5  12   3        110.00        103.65        12.74 o
  -4  12   3          7.92          7.53         2.29 o
  -3  12   3        845.36        845.43        19.84 o
  -2  12   3        194.24        179.63        10.58 o
  -1  12   3        132.40        125.90         8.86 o
   0  12   3         10.51         15.44         2.34 o
   1  12   3        151.28        140.57         7.71 o
   2  12   3        438.38        447.05        14.62 o
   3  12   3          1.92          0.55         1.42 o
   4  12   3        456.34        418.19        16.00 o
   5  12   3         47.02         50.15         4.13 o
  -6  13   3         35.33         32.87         2.78 o
  -5  13   3         93.13         93.26         7.24 o
  -4  13   3         29.40         27.23         4.43 o
  -3  13   3         95.55         94.32         7.28 o
  -2  13   3          4.05          2.97         1.65 o
  -1  13   3         13.52         12.55         1.73 o
   0  13   3          5.11          3.23         1.32 o
   1  13   3         15.64         15.60         2.75 o
   2  13   3         39.20         34.72         4.44 o
   3  13   3          1.27          0.44         1.40 o
   4  13   3         11.37          8.81         2.36 o
   5  13   3         47.76         62.73         4.19 o
  -5  14   3          1.55          1.96         1.26 o
  -4  14   3         54.42         48.82         6.11 o
  -3  14   3       1109.58       1096.24        27.81 o
  -2  14   3         97.90         90.90         5.96 o
  -1  14   3        100.54         94.86         5.93 o
   0  14   3        101.16         91.40         7.69 o
   1  14   3          4.50          2.01         2.03 o
   2  14   3        335.19        304.85        12.24 o
   3  14   3          2.89          4.99         1.41 o
   4  14   3        140.43        144.46         7.09 o
   5  14   3          5.58          6.01         1.55 o
  -5  15   3         44.31         40.95         3.44 o
  -4  15   3        246.00        236.70        16.54 o
  -3  15   3        117.96        104.93         7.35 o
  -2  15   3        110.98        115.48         6.84 o
  -1  15   3         28.21         25.54         3.20 o
   0  15   3        228.18        206.18        14.63 o
   1  15   3          4.07          1.19         1.96 o
   2  15   3        228.74        228.80        10.55 o
   3  15   3        146.09        131.75         5.59 o
   4  15   3        447.47        429.72        13.66 o
  -5  16   3         11.85         11.38         3.61 o
  -4  16   3          0.93          0.40         2.25 o
  -3  16   3          1.38          1.78         2.73 o
  -2  16   3          5.39          5.73         2.43 o
  -1  16   3        179.76        182.47         9.86 o
   0  16   3        149.67        154.58         8.13 o
   1  16   3         34.19         34.47         3.66 o
   2  16   3          6.84          6.88         2.17 o
   3  16   3        406.23        424.78        12.28 o
   4  16   3          9.68         10.32         2.02 o
  -4  17   3          7.64         10.49         1.92 o
  -3  17   3          7.91          7.68         1.93 o
  -2  17   3         53.57         49.06         6.25 o
  -1  17   3         22.32         18.61         3.51 o
   0  17   3         18.82         19.06         2.93 o
   1  17   3         34.79         34.36         3.36 o
   2  17   3          3.86          4.55         1.82 o
   3  17   3         28.49         28.55         2.99 o
  -3  18   3          0.23         -0.26         1.31 o
  -2  18   3        532.69        551.11        15.16 o
  -1  18   3          4.93          6.39         1.89 o
   0  18   3         85.01         78.12         5.91 o
   1  18   3         11.70          8.02         2.04 o
   2  18   3          7.28         10.67         2.18 o
   3  18   3         23.83         22.47         2.66 o
  -3  19   3          0.03         -0.09         1.07 o
  -2  19   3         50.52         52.86         5.21 o
  -1  19   3         32.76         24.72         3.74 o
   0  19   3         64.57         58.16         4.65 o
   1  19   3         69.49         66.59         6.03 o
   2  19   3          6.47          6.93         2.03 o
  -1  20   3        186.25        197.21        12.85 o
   0  20   3          4.74          3.18         2.32 o
   1  20   3         11.06         12.43         2.58 o
  -6   0   4        111.79         90.64         8.43 o
  -4   0   4         25.57         21.86         5.32 o
  -2   0   4        341.19        382.62         7.96 o
   0   0   4        740.70        805.48        11.67 o
   2   0   4        869.70        858.99        18.70 o
   4   0   4        111.14        113.42        12.73 o
   6   0   4          4.52         -1.19         2.84 o
  -7   1   4          5.57         10.62         5.41 o
  -6   1   4        289.09        289.19         9.35 o
  -5   1   4        156.87        151.87         9.82 o
  -4   1   4        200.89        197.66         8.48 o
  -3   1   4        829.53        854.32        19.45 o
  -2   1   4       1320.64       1297.85        10.74 o
  -1   1   4        642.73        594.51         7.19 o
   0   1   4       2477.66       2411.68        14.20 o
   1   1   4         30.20         36.17         1.87 o
   2   1   4        222.76        225.35         7.82 o
   3   1   4         81.45         70.94         6.52 o
   4   1   4          5.10          8.21         2.71 o
   5   1   4         35.57         30.52         4.26 o
   6   1   4         55.06         52.68         5.67 o
  -7   2   4        249.74        259.18        12.48 o
  -6   2   4        854.97        805.74        16.73 o
  -5   2   4        680.12        593.96        13.84 o
  -4   2   4         65.15         84.84         7.34 o
  -3   2   4          1.22          4.27         1.44 o
  -2   2   4        251.32        262.60         4.86 o
  -1   2   4       2072.62       2056.84        33.36 o
   0   2   4       1288.89       1348.12        19.60 o
   1   2   4       1553.05       1562.62        59.66 o
   2   2   4        268.42        243.64         8.13 o
   3   2   4        560.77        563.83        31.92 o
   4   2   4         48.84         42.19         5.77 o
   5   2   4        261.87        250.77        19.88 o
   6   2   4          0.29         -1.58         1.89 o
  -7   3   4         22.98         22.68         3.27 o
  -6   3   4         49.18         43.31         3.74 o
  -5   3   4         21.52         16.26         1.70 o
  -4   3   4       1181.22       1189.37        22.41 o
  -3   3   4        431.33        482.69        11.59 o
  -2   3   4         11.79          7.18         1.13 o
  -1   3   4       1428.31       1570.35        12.49 o
   0   3   4       1358.21       1538.75        13.42 o
   1   3   4          2.30          2.80         1.04 o
   2   3   4        535.19        484.22        11.42 o
   3   3   4          6.80         12.84         3.11 o
   4   3   4        373.47        348.78         9.76 o
   5   3   4         83.61         82.87         5.48 o
   6   3   4         10.72          5.47         2.08 o
  -7   4   4          3.26         -0.98         2.44 o
  -6   4   4        227.07        220.26         8.15 o
  -5   4   4         51.41         39.05         2.84 o
  -4   4   4         58.53         58.21         4.85 o
  -3   4   4         96.98         96.87         5.38 o
  -2   4   4       1555.24       1675.54        14.29 o
  -1   4   4          2.37          5.36         0.73 o
   0   4   4       1333.41       1340.61        15.73 o
   1   4   4         37.14         31.04         2.40 o
   2   4   4        253.52        227.78         9.45 o
   3   4   4        204.47        188.23        11.15 o
   4   4   4        132.13        128.86         7.72 o
   5   4   4         58.16         56.66         4.55 o
   6   4   4        501.39        500.23        16.19 o
  -7   5   4         15.33         16.57         2.77 o
  -6   5   4          8.96          7.89         1.85 o
  -5   5   4        712.51        672.04        12.34 o
  -4   5   4        160.17        172.61         8.34 o
  -3   5   4        505.04        451.46        11.77 o
  -2   5   4        696.48        778.51        11.15 o
  -1   5   4       1443.56       1365.89        45.09 o
   0   5   4        106.27        114.20         6.91 o
   1   5   4        444.65        516.75        28.82 o
   2   5   4         42.18         38.46         3.04 o
   3   5   4        510.82        491.74        14.09 o
   4   5   4          1.27         -0.33         1.65 o
   5   5   4         12.14          8.53         2.61 o
   6   5   4         53.83         56.95         5.45 o
  -7   6   4          9.34          6.52         3.44 o
  -6   6   4        209.51        204.95         7.66 o
  -5   6   4        452.89        402.23        10.43 o
  -4   6   4        710.11        683.26        16.78 o
  -3   6   4          9.86          9.52         1.79 o
  -2   6   4         95.33         76.56         2.96 o
  -1   6   4          4.26          8.36         1.33 o
   0   6   4        800.09        784.33        17.38 o
   1   6   4        518.79        610.47        13.82 o
   2   6   4        673.97        694.30        18.44 o
   3   6   4         14.18         12.00         2.48 o
   4   6   4        321.55        283.61         9.96 o
   5   6   4          5.19          4.75         1.57 o
   6   6   4        201.04        225.34         8.19 o
  -7   7   4          0.64          1.00         1.84 o
  -6   7   4         59.78         61.89         4.21 o
  -5   7   4         40.56         36.88         3.29 o
  -4   7   4         42.84         38.27         4.99 o
  -3   7   4         37.14         39.42         3.52 o
  -2   7   4        362.31        423.31        10.02 o
  -1   7   4       1660.64       1791.60        47.51 o
   0   7   4       1114.15       1230.16        24.36 o
   1   7   4        279.97        299.26        11.77 o
   2   7   4          7.76         12.20         2.30 o
   3   7   4        391.00        362.88        12.47 o
   4   7   4          8.79          7.12         1.74 o
   5   7   4        439.82        422.60        13.19 o
   6   7   4        105.89        121.46         7.68 o
  -7   8   4         11.11          8.20         2.41 o
  -6   8   4          5.48          3.95         1.77 o
  -5   8   4        103.85        102.54         6.01 o
  -4   8   4        286.76        276.03        13.05 o
  -3   8   4         72.29         74.59         4.93 o
  -2   8   4         90.26         78.27         3.23 o
  -1   8   4       1054.39       1007.23        14.98 o
   0   8   4         34.46         36.82         4.94 o
   1   8   4       2255.25       2201.12        31.92 o
   2   8   4          0.12         -0.34         1.61 o
   3   8   4        326.38        319.58         8.33 o
   4   8   4         29.35         20.60         2.86 o
   5   8   4        139.46        127.15         6.35 o
   6   8   4          3.39          7.18         2.08 o
  -7   9   4          9.50         13.18         2.35 o
  -6   9   4          1.01          0.00         1.95 o
  -5   9   4        928.28        934.50        20.82 o
  -4   9   4        621.39        582.69        13.44 o
  -3   9   4          6.56          7.51         1.76 o
  -2   9   4        559.50        550.47        11.30 o
  -1   9   4         15.66         11.36         1.78 o
   0   9   4        485.00        505.06        10.86 o
   1   9   4       1691.04       1652.26        23.75 o
   2   9   4         75.72         61.56         5.04 o
   3   9   4          5.98          3.90         1.35 o
   4   9   4         36.62         41.21         3.86 o
   5   9   4         21.44         24.55         3.24 o
   6   9   4          4.37          2.58         2.01 o
  -6  10   4          0.19          0.34         1.63 o
  -5  10   4         17.83         13.63         3.43 o
  -4  10   4        302.36        297.84        11.25 o
  -3  10   4        368.76        348.75        15.21 o
  -2  10   4        111.15         97.32         5.81 o
  -1  10   4         85.52         88.32         4.97 o
   0  10   4         92.06         83.87         4.30 o
   1  10   4        403.86        378.11        12.22 o
   2  10   4        721.79        762.94        21.93 o
   3  10   4         88.29         80.72         4.65 o
   4  10   4          3.23          5.21         1.86 o
   5  10   4          0.04          2.31         2.22 o
  -6  11   4         73.31         81.78         4.52 o
  -5  11   4        240.55        260.45        13.12 o
  -4  11   4        114.88        112.72         9.01 o
  -3  11   4         55.54         52.00         5.84 o
  -2  11   4        377.18        377.57        10.68 o
  -1  11   4        151.53        156.56         6.80 o
   0  11   4        268.04        269.01         8.84 o
   1  11   4        296.71        271.44        16.08 o
   2  11   4        218.93        217.45         8.26 o
   3  11   4         32.55         34.37         3.49 o
   4  11   4        110.19        108.84         6.71 o
   5  11   4         29.41         30.20         3.93 o
  -6  12   4         19.30         21.22         2.47 o
  -5  12   4         74.96         68.23         5.49 o
  -4  12   4        715.38        683.94        34.05 o
  -3  12   4        660.22        645.20        21.87 o
  -2  12   4          4.23          5.21         1.43 o
  -1  12   4        337.53        316.07        12.01 o
   0  12   4        157.47        155.86         6.91 o
   1  12   4         82.50         77.07         4.56 o
   2  12   4        619.30        580.40        13.78 o
   3  12   4         17.03         11.02         2.21 o
   4  12   4         35.88         27.34         4.13 o
   5  12   4         89.15        109.77         5.46 o
  -6  13   4        356.84        393.88        11.24 o
  -5  13   4         36.67         35.28         3.79 o
  -4  13   4        334.31        358.78        21.70 o
  -3  13   4        134.79        128.64         6.97 o
  -2  13   4         11.48          7.98         2.47 o
  -1  13   4          7.57          4.36         1.66 o
   0  13   4        822.40        817.14        19.76 o
   1  13   4        419.89        394.28        17.26 o
   2  13   4        432.91        401.00        13.89 o
   3  13   4         61.42         47.75         3.99 o
   4  13   4         10.10          6.82         1.85 o
   5  13   4         87.91         86.17         4.31 o
  -5  14   4         10.00         11.76         1.64 o
  -4  14   4        118.25        123.40        20.24 o
  -3  14   4         25.99         25.57         3.20 o
  -2  14   4          3.52          3.68         1.97 o
  -1  14   4          8.43          4.82         1.79 o
   0  14   4        348.60        343.55        11.57 o
   1  14   4          8.14          5.13         2.67 o
   2  14   4         46.11         34.63         4.28 o
   3  14   4         84.20         92.47         4.69 o
   4  14   4         78.40         73.21         4.72 o
  -5  15   4         68.74         80.25         4.52 o
  -4  15   4         12.66         14.25         4.26 o
  -3  15   4        355.39        391.23        13.76 o
  -2  15   4          0.45          2.55         1.70 o
  -1  15   4        238.92        238.02        10.91 o
   0  15   4         13.40         12.14         2.85 o
   1  15   4        172.80        190.04        12.34 o
   2  15   4        107.68         92.44         6.52 o
   3  15   4         17.89         15.86         2.27 o
   4  15   4        186.01        178.10        12.35 o
  -4  16   4          0.20          0.71         1.48 o
  -3  16   4        392.68        392.11        16.30 o
  -2  16   4        667.36        704.53        18.79 o
  -1  16   4         65.12         63.59         5.95 o
   0  16   4         19.93         24.04         4.67 o
   1  16   4          0.07          1.50         2.53 o
   2  16   4         78.37         72.92         5.65 o
   3  16   4          5.16          2.64         2.62 o
  -4  17   4         48.64         38.94         3.96 o
  -3  17   4        171.11        188.79        10.76 o
  -2  17   4         41.91         48.87         6.24 o
  -1  17   4        547.75        584.61        22.07 o
   0  17   4         90.97         93.29         6.74 o
   1  17   4         55.55         68.15         5.60 o
   2  17   4          3.71          2.68         2.53 o
   3  17   4        151.53        141.03         5.68 o
  -3  18   4          9.40         12.37         2.77 o
  -2  18   4        108.75        104.99        10.11 o
  -1  18   4        260.01        279.32        12.91 o
   0  18   4         11.19         12.41         2.59 o
   1  18   4         76.92         86.75         5.68 o
   2  18   4         56.48         56.61         5.32 o
  -2  19   4        113.10        130.31         7.66 o
  -1  19   4         53.04         52.19         5.77 o
   0  19   4        118.08        135.71         9.15 o
   1  19   4          0.06         -1.35         1.96 o
  -1  20   4        122.45        146.95        10.28 o
  -7   0   5        580.78        579.85        24.77 o
  -5   0   5         22.30         19.85         3.27 o
  -3   0   5       1388.29       1639.67        36.83 o
  -1   0   5       2801.86       2833.06        39.81 o
   1   0   5          1.06          1.06         1.22 o
   3   0   5       1101.96       1174.30        38.95 o
   5   0   5         14.44         12.72         6.08 o
  -7   1   5         25.68         26.68         3.93 o
  -6   1   5         48.80         40.02         3.43 o
  -5   1   5         64.69         52.46         4.06 o
  -4   1   5        247.72        255.95        11.74 o
  -3   1   5       1613.67       1794.18        22.49 o
  -2   1   5       1250.46       1186.42        13.75 o
  -1   1   5        614.53        636.32        13.31 o
   0   1   5       1416.86       1397.88        13.80 o
   1   1   5        410.31        470.95         9.86 o
   2   1   5       1243.14       1341.89        20.98 o
   3   1   5        381.51        365.35        15.49 o
   4   1   5        624.86        626.24        14.51 o
   5   1   5        112.87        105.96         7.12 o
   6   1   5         69.68         70.39         5.98 o
  -7   2   5        144.47        138.96         7.28 o
  -6   2   5          4.13          3.19         1.58 o
  -5   2   5         26.66         26.74         3.67 o
  -4   2   5        325.86        357.70        23.99 o
  -3   2   5       1501.32       1801.59        20.07 o
  -2   2   5         47.86         63.86         2.89 o
  -1   2   5        632.59        650.45        11.54 o
   0   2   5       1341.92       1460.00        22.12 o
   1   2   5       1467.26       1461.20        47.31 o
   2   2   5         41.87         46.08         4.04 o
   3   2   5        575.70        564.22        44.84 o
   4   2   5         42.40         34.16         3.54 o
   5   2   5          2.68          3.25         1.98 o
   6   2   5         32.06         27.79         4.17 o
  -7   3   5         24.59         24.28         3.23 o
  -6   3   5         46.54         47.79         4.81 o
  -5   3   5         59.81         53.31         3.24 o
  -4   3   5          3.97          1.92         1.56 o
  -3   3   5       1850.64       1879.91        20.74 o
  -2   3   5        386.14        369.31         6.39 o
  -1   3   5       1578.90       1554.05        66.38 o
   0   3   5        759.54        848.69        17.68 o
   1   3   5        670.03        670.31        36.33 o
   2   3   5          4.19          6.20         1.77 o
   3   3   5        385.34        404.03        16.26 o
   4   3   5        177.89        178.60         9.29 o
   5   3   5        331.84        304.27        12.57 o
   6   3   5         43.24         42.22         4.56 o
  -7   4   5         47.62         60.59         4.71 o
  -6   4   5        308.53        289.80         9.14 o
  -5   4   5        160.12        152.33         5.51 o
  -4   4   5        176.14        189.57        10.92 o
  -3   4   5         13.91         11.89         1.98 o
  -2   4   5       1040.66       1197.12        13.41 o
  -1   4   5          4.06          6.27         2.07 o
   0   4   5        501.58        559.91        36.21 o
   1   4   5        107.95        106.84         5.60 o
   2   4   5         92.16         90.63         4.88 o
   3   4   5          0.38         -1.20         2.08 o
   4   4   5         85.48         79.13         6.29 o
   5   4   5         19.53         17.28         3.21 o
   6   4   5         67.17         71.99         5.76 o
  -7   5   5          4.02          3.17         2.46 o
  -6   5   5          1.10          2.08         1.43 o
  -5   5   5          0.82          1.94         1.32 o
  -4   5   5       1143.06       1115.00        21.36 o
  -3   5   5        436.48        423.25        10.19 o
  -2   5   5       4048.54       4468.00        33.49 o
  -1   5   5        868.03        999.25        95.79 o
   0   5   5        279.24        260.02        10.66 o
   1   5   5          0.15          4.64         2.23 o
   2   5   5         85.87         69.17         4.34 o
   3   5   5        403.25        394.11        38.75 o
   4   5   5        765.94        656.33        22.26 o
   5   5   5         30.69         28.82         3.27 o
   6   5   5         66.53         71.06         5.46 o
  -7   6   5          1.36          0.91         2.14 o
  -6   6   5          5.58          3.10         1.50 o
  -5   6   5        208.05        205.33         7.58 o
  -4   6   5          1.92          1.09         2.10 o
  -3   6   5          9.28         11.38         1.99 o
  -2   6   5        927.25       1027.96        18.67 o
  -1   6   5          0.25          1.11         1.44 o
   0   6   5         63.34         66.60         5.67 o
   1   6   5         19.32         15.72         2.45 o
   2   6   5        156.88        173.14         6.81 o
   3   6   5         23.69         19.80         3.78 o
   4   6   5          0.57          2.05         1.89 o
   5   6   5         41.94         34.71         3.41 o
   6   6   5         60.26         65.04         4.68 o
  -7   7   5         11.30          9.27         4.21 o
  -6   7   5          1.19          1.61         1.52 o
  -5   7   5         66.72         62.65         4.90 o
  -4   7   5        159.77        144.14        12.46 o
  -3   7   5        403.44        411.95        12.27 o
  -2   7   5       1342.12       1440.72        28.04 o
  -1   7   5       1824.01       1568.81        27.46 o
   0   7   5        115.19        120.88         7.74 o
   1   7   5        199.59        184.77         9.64 o
   2   7   5        108.65         95.90         6.20 o
   3   7   5        812.67        805.40        17.14 o
   4   7   5        154.10        130.80         7.40 o
   5   7   5        181.28        183.76         7.54 o
   6   7   5         49.82         63.71         6.21 o
  -7   8   5          3.19          4.54         4.07 o
  -6   8   5         24.92         27.89         2.98 o
  -5   8   5        232.98        244.58         9.27 o
  -4   8   5         22.16         22.76         2.69 o
  -3   8   5          0.17          3.96         2.02 o
  -2   8   5          1.80          2.65         0.94 o
  -1   8   5        172.81        194.07         7.01 o
   0   8   5        388.57        387.79        14.12 o
   1   8   5        531.90        526.63        16.65 o
   2   8   5          3.56          1.77         3.19 o
   3   8   5          5.19          4.84         1.67 o
   4   8   5         11.88          9.50         2.02 o
   5   8   5          2.26          1.89         1.53 o
  -7   9   5         93.89        113.44         9.26 o
  -6   9   5         14.56         19.63         3.11 o
  -5   9   5        138.65        137.07         6.87 o
  -4   9   5          0.65         -1.35         2.23 o
  -3   9   5        458.90        471.55        37.47 o
  -2   9   5        359.87        388.76        10.43 o
  -1   9   5        661.83        554.70        12.30 o
   0   9   5         98.78         82.67         4.91 o
   1   9   5       1004.78        991.76        29.91 o
   2   9   5         79.07         84.78         7.36 o
   3   9   5        155.96        137.17         5.59 o
   4   9   5         47.64         40.00         3.78 o
   5   9   5        169.82        170.96         7.60 o
  -6  10   5         99.16        102.10         6.22 o
  -5  10   5         12.67          6.78         2.51 o
  -4  10   5        519.11        513.75        20.89 o
  -3  10   5          5.58          5.77         1.25 o
  -2  10   5         54.71         56.74         4.17 o
  -1  10   5        439.83        428.67        12.08 o
   0  10   5         14.02         11.70         2.55 o
   1  10   5         20.54         18.20         2.89 o
   2  10   5         98.95         90.38         5.33 o
   3  10   5        147.38        131.39         5.97 o
   4  10   5         53.33         53.80         4.87 o
   5  10   5          4.17          4.87         1.94 o
  -6  11   5         50.71         56.11         4.38 o
  -5  11   5          2.53          4.54         1.75 o
  -4  11   5        322.95        311.06        12.14 o
  -3  11   5         27.46         24.26         3.77 o
  -2  11   5        322.36        330.69        10.23 o
  -1  11   5         28.75         39.63         3.59 o
   0  11   5        440.65        421.65        17.02 o
   1  11   5        391.41        357.81        11.62 o
   2  11   5        345.92        345.82        10.58 o
   3  11   5         49.98         58.97         4.05 o
   4  11   5        200.14        207.39        11.94 o
   5  11   5          5.49          4.12         1.71 o
  -6  12   5         40.06         50.17         3.63 o
  -5  12   5          0.02         -1.05         1.73 o
  -4  12   5          1.66          4.11         2.62 o
  -3  12   5         87.28         82.45         6.85 o
  -2  12   5          8.49          9.29         2.29 o
  -1  12   5        102.53        104.94         5.94 o
   0  12   5        660.26        709.14        21.67 o
   1  12   5          1.66         -0.72         2.09 o
   2  12   5        228.52        205.94         8.24 o
   3  12   5         46.60         39.46         3.73 o
   4  12   5          0.43         -0.72         1.88 o
   5  12   5          3.00          2.03         1.05 o
  -5  13   5          4.43          5.96         1.53 o
  -4  13   5          2.31         -0.30         2.53 o
  -3  13   5         33.29         28.16         4.89 o
  -2  13   5          3.03          3.30         2.00 o
  -1  13   5         24.11         19.53         2.89 o
   0  13   5        718.67        752.81        23.96 o
   1  13   5        118.30        109.96        10.56 o
   2  13   5          0.05         -0.10         1.47 o
   3  13   5         24.02         26.63         3.28 o
   4  13   5          1.05         -0.18         1.30 o
  -5  14   5         84.95         99.76         5.36 o
  -4  14   5         44.12         52.42         4.92 o
  -3  14   5        401.05        427.83        14.53 o
  -2  14   5         32.18         29.09         4.20 o
  -1  14   5         41.87         46.01         4.38 o
   0  14   5          0.07          0.22         2.14 o
   1  14   5         11.96         12.02         4.86 o
   2  14   5         21.40         22.66         3.44 o
   3  14   5        161.32        158.09         6.53 o
   4  14   5          0.15          0.41         1.08 o
  -5  15   5         27.23         29.07         6.68 o
  -4  15   5         35.14         36.94         3.25 o
  -3  15   5        194.66        188.01         8.36 o
  -2  15   5        112.32        119.52         9.72 o
  -1  15   5          4.47          4.75         2.01 o
   0  15   5        301.31        319.76        15.54 o
   1  15   5        142.00        158.28        11.08 o
   2  15   5        228.31        247.47        13.30 o
   3  15   5          3.85          1.52         1.33 o
  -4  16   5          3.31          2.25         1.57 o
  -3  16   5          3.87          5.59         2.60 o
  -2  16   5        165.62        191.81        11.03 o
  -1  16   5         97.33        105.78         6.88 o
   0  16   5          9.23          2.88         4.46 o
   1  16   5         54.38         48.23         5.97 o
   2  16   5          9.57          7.08         2.72 o
   3  16   5         21.51         16.28         2.20 o
  -4  17   5         29.05         22.09         4.22 o
  -3  17   5         84.03         98.61         7.47 o
  -2  17   5         68.32         73.92         7.17 o
  -1  17   5        140.52        150.10         9.61 o
   0  17   5        269.26        292.77        11.17 o
   1  17   5         40.37         45.89         4.42 o
   2  17   5         43.64         47.99         5.15 o
  -3  18   5          6.42          1.86         1.56 o
  -2  18   5        146.02        162.94         9.41 o
  -1  18   5        133.06        144.11         8.77 o
   0  18   5         22.31         28.27         3.32 o
   1  18   5          4.16          1.25         1.71 o
   2  18   5          3.98          3.00         1.66 o
  -2  19   5          0.48         -0.34         1.41 o
  -1  19   5        299.46        342.47        17.65 o
   0  19   5          2.88          3.03         2.45 o
   1  19   5         87.71        103.59         7.76 o
  -6   0   6        493.97        485.88        43.41 o
  -4   0   6        209.19        182.34        14.57 o
  -2   0   6         15.79         20.92         2.66 o
   0   0   6       1182.93       1474.43        50.48 o
   2   0   6       1244.16       1219.88        37.44 o
   4   0   6        330.03        302.24        11.92 o
   6   0   6         11.82         15.08         3.63 o
  -7   1   6         57.24         81.76        24.75 o
  -6   1   6         10.13          7.02         2.63 o
  -5   1   6         11.28          3.18         2.68 o
  -4   1   6         62.50         58.47        13.82 o
  -3   1   6         34.26         20.65         3.74 o
  -2   1   6         20.05         22.04         1.63 o
  -1   1   6       2615.27       2915.51        88.44 o
   0   1   6        225.15        220.04         5.44 o
   1   1   6        518.84        514.00        10.28 o
   2   1   6          8.21         10.15         2.35 o
   3   1   6         18.63         16.98         6.40 o
   4   1   6        218.02        215.69         8.72 o
   5   1   6        332.99        312.26        11.55 o
   6   1   6         29.09         30.51         3.60 o
  -7   2   6         35.72         63.15        26.35 o
  -6   2   6          6.66         11.85         3.34 o
  -5   2   6         72.61         78.76         4.45 o
  -4   2   6         66.99         51.67         6.17 o
  -3   2   6         53.36         44.72         3.97 o
  -2   2   6        397.90        428.45         7.53 o
  -1   2   6        341.62        280.12        11.79 o
   0   2   6        715.47        779.86        12.49 o
   1   2   6       3791.66       3821.45        89.94 o
   2   2   6        474.11        445.91        13.10 o
   3   2   6       1059.90       1023.41        41.41 o
   4   2   6        586.42        560.18        16.64 o
   5   2   6         17.22         20.36         2.70 o
   6   2   6         10.73         11.36         2.29 o
  -7   3   6          7.15         15.87        19.54 o
  -6   3   6        100.71         95.34         6.23 o
  -5   3   6          0.83          0.74         1.20 o
  -4   3   6        205.43        204.42        11.24 o
  -3   3   6         40.41         41.90         5.21 o
  -2   3   6        148.89        156.46         4.61 o
  -1   3   6        247.82        278.32        12.05 o
   0   3   6       2917.74       3449.60        47.51 o
   1   3   6        379.06        397.31         9.65 o
   2   3   6         17.88         19.06         2.91 o
   3   3   6        482.60        506.92        26.88 o
   4   3   6        123.67        104.50         7.22 o
   5   3   6        113.07        113.13         6.00 o
   6   3   6         90.33        111.94         6.27 o
  -7   4   6        131.72        169.16        12.68 o
  -6   4   6         76.43         73.13         6.39 o
  -5   4   6         22.25         22.26         2.36 o
  -4   4   6        662.41        619.73        19.63 o
  -3   4   6        127.89        128.69         6.84 o
  -2   4   6        860.17        878.99        23.80 o
  -1   4   6        568.85        679.49        17.57 o
   0   4   6       1332.90       1500.12        26.84 o
   1   4   6          2.63          2.97         1.70 o
   2   4   6          1.43          0.58         1.81 o
   3   4   6         28.27         28.15         2.90 o
   4   4   6         23.18         14.96         2.92 o
   5   4   6        135.11        117.23         6.06 o
   6   4   6          9.83         14.05         2.96 o
  -7   5   6          0.17          5.02         8.95 o
  -6   5   6         24.39         20.95         3.55 o
  -5   5   6         63.67         67.63         4.51 o
  -4   5   6        159.65        163.09        12.83 o
  -3   5   6         19.26         19.21         3.14 o
  -2   5   6        204.95        217.00         8.51 o
  -1   5   6          2.50          1.30         1.83 o
   0   5   6        297.59        283.06        20.53 o
   1   5   6        424.05        442.98        12.67 o
   2   5   6        119.65        124.34         7.34 o
   3   5   6        206.22        209.86         9.59 o
   4   5   6          0.40         -0.66         1.78 o
   5   5   6         48.89         51.38         4.77 o
   6   5   6          0.43          0.29         1.35 o
  -7   6   6         62.04         77.66        14.87 o
  -6   6   6        141.18        149.90         7.17 o
  -5   6   6        430.14        402.36        14.43 o
  -4   6   6        136.73        145.75         9.47 o
  -3   6   6         29.73         19.77         2.67 o
  -2   6   6         47.95         67.48         7.22 o
  -1   6   6        482.34        546.48        16.84 o
   0   6   6        935.89        925.71        22.07 o
   1   6   6         13.03         10.80         2.88 o
   2   6   6       3729.92       3660.10       115.07 o
   3   6   6         44.38         37.71         3.59 o
   4   6   6          1.62          1.48         1.79 o
   5   6   6          1.86          5.12         2.32 o
  -7   7   6         41.67         57.78        10.10 o
  -6   7   6         33.65         32.29         3.30 o
  -5   7   6         86.11         91.29         8.49 o
  -4   7   6        150.99        151.34         6.92 o
  -3   7   6          7.85         11.67         3.40 o
  -2   7   6          2.90          6.23         1.47 o
  -1   7   6        110.70        115.99        10.39 o
   0   7   6        124.81        127.67         8.60 o
   1   7   6          2.73          0.38         1.80 o
   2   7   6        904.82        899.51        23.52 o
   3   7   6         19.03         15.17         2.42 o
   4   7   6        114.27        121.52         6.59 o
   5   7   6          1.76          3.47         1.74 o
  -7   8   6         18.48         15.10         3.71 o
  -6   8   6         10.47         11.93         2.43 o
  -5   8   6       1144.71       1117.72        49.93 o
  -4   8   6          6.21          7.90         2.43 o
  -3   8   6        391.99        367.19        14.60 o
  -2   8   6        162.10        177.26        11.67 o
  -1   8   6       1184.43       1198.39        26.35 o
   0   8   6        185.34        170.93        10.11 o
   1   8   6        383.09        375.46        14.95 o
   2   8   6        692.21        696.06        15.99 o
   3   8   6          5.72          6.39         1.96 o
   4   8   6         54.83         46.45         4.04 o
   5   8   6          9.95         11.28         3.03 o
  -6   9   6         18.62         20.16         2.52 o
  -5   9   6         77.12         81.69         6.32 o
  -4   9   6         80.39         75.35         5.19 o
  -3   9   6         86.57         85.16         5.55 o
  -2   9   6         50.27         61.43         4.38 o
  -1   9   6         25.57         27.85         3.50 o
   0   9   6          5.32         10.16         2.74 o
   1   9   6          6.50          7.24         2.34 o
   2   9   6        247.81        225.64         8.57 o
   3   9   6          8.85          7.04         1.58 o
   4   9   6          0.99          1.43         1.52 o
   5   9   6         71.87         58.73         7.38 o
  -6  10   6        175.62        201.89        10.12 o
  -5  10   6         53.77         58.26         5.20 o
  -4  10   6         97.92         93.39         5.20 o
  -3  10   6         26.13         24.55         3.18 o
  -2  10   6         43.63         27.94         3.58 o
  -1  10   6         74.57         84.53         6.07 o
   0  10   6         44.19         42.83         3.77 o
   1  10   6        663.13        615.65        17.69 o
   2  10   6          0.92          2.07         1.42 o
   3  10   6        224.48        225.39         7.72 o
   4  10   6         85.35         77.37         5.46 o
   5  10   6         39.53         38.08         5.82 o
  -6  11   6         35.84         34.10         8.73 o
  -5  11   6         13.53          9.42         1.59 o
  -4  11   6          6.83          5.35         2.14 o
  -3  11   6         22.16         17.33         2.75 o
  -2  11   6          6.72          4.00         1.63 o
  -1  11   6         62.45         66.16         3.83 o
   0  11   6        445.75        441.88        19.43 o
   1  11   6       1233.65       1181.75        29.28 o
   2  11   6         10.15          7.37         1.73 o
   3  11   6         15.07         18.31         2.29 o
   4  11   6         88.37         87.53         8.64 o
   5  11   6        127.19        136.48         9.07 o
  -6  12   6        262.01        273.94        13.32 o
  -5  12   6         14.64         12.36         1.87 o
  -4  12   6        184.58        175.37         9.25 o
  -3  12   6        659.87        618.42        18.02 o
  -2  12   6        140.08        135.06         7.29 o
  -1  12   6        272.99        292.93        11.55 o
   0  12   6        508.28        485.18        15.32 o
   1  12   6        900.48        869.31        46.10 o
   2  12   6         47.50         52.11         4.22 o
   3  12   6        234.83        230.05         8.46 o
   4  12   6         12.14          7.96         1.57 o
  -5  13   6         30.66         32.89         4.15 o
  -4  13   6         43.32         35.95         4.17 o
  -3  13   6         29.76         27.16         4.16 o
  -2  13   6         38.74         37.95         4.44 o
  -1  13   6        111.04        107.63         7.16 o
   0  13   6          4.33          3.79         2.19 o
   1  13   6        183.40        180.28        11.85 o
   2  13   6        131.16        139.47        10.23 o
   3  13   6         24.26         16.73         2.25 o
   4  13   6          4.50          4.79         1.63 o
  -5  14   6         14.19         19.79         3.06 o
  -4  14   6         51.82         56.31         4.99 o
  -3  14   6          2.79          3.23         1.88 o
  -2  14   6         57.14         60.98         8.02 o
  -1  14   6        311.34        333.11        12.48 o
   0  14   6         75.35         74.05         6.13 o
   1  14   6          2.97          4.69         2.43 o
   2  14   6        129.11        124.73         9.38 o
   3  14   6         37.72         38.22         3.00 o
  -4  15   6          7.19          6.59         3.02 o
  -3  15   6        100.31        104.26         6.95 o
  -2  15   6          0.29         -1.81         2.56 o
  -1  15   6        112.58        117.89         7.35 o
   0  15   6        564.12        573.12        16.65 o
   1  15   6         10.80         16.41         3.96 o
   2  15   6        110.78        106.60         8.29 o
   3  15   6        166.20        190.89        10.00 o
  -4  16   6        117.70        131.41         8.66 o
  -3  16   6          7.04          7.57         2.47 o
  -2  16   6        528.94        576.81        21.24 o
  -1  16   6         60.12         56.96         4.89 o
   0  16   6        117.96        126.58         9.23 o
   1  16   6        104.95         96.66         7.95 o
   2  16   6        389.21        422.65        25.43 o
   3  16   6          0.09          1.33         1.74 o
  -3  17   6         49.51         53.58         5.19 o
  -2  17   6          5.45          2.12         2.10 o
  -1  17   6          2.35          1.32         2.22 o
   0  17   6        215.17        236.86        11.45 o
   1  17   6         24.95         21.32         2.87 o
   2  17   6          2.05          1.67         4.21 o
  -3  18   6        142.04        149.00        10.12 o
  -2  18   6          0.07          0.30         1.68 o
  -1  18   6         59.20         56.31         8.60 o
   0  18   6          1.17         -0.69         1.27 o
   1  18   6         37.89         40.33         4.14 o
  -1  19   6         76.54         83.42         7.98 o
  -7   0   7         92.65        111.93        30.69 o
  -5   0   7         93.40         87.69         6.23 o
  -3   0   7       1986.95       1757.86        30.85 o
  -1   0   7       1825.49       1946.71       168.77 o
   1   0   7        628.95        687.28        18.82 o
   3   0   7        121.68        107.84         8.65 o
   5   0   7         75.37         67.84         8.63 o
  -7   1   7         49.84         63.84        28.27 o
  -6   1   7          0.73          1.11         2.00 o
  -5   1   7          0.23         -0.35         1.04 o
  -4   1   7        464.03        462.86        17.16 o
  -3   1   7        138.52        129.47         5.39 o
  -2   1   7        457.27        473.02         9.65 o
  -1   1   7        374.61        403.00        13.17 o
   0   1   7        221.80        229.89         7.36 o
   1   1   7          8.66          8.11         1.80 o
   2   1   7         44.93         45.83         8.23 o
   3   1   7          0.70          3.30         1.95 o
   4   1   7        320.58        315.35        10.50 o
   5   1   7         29.28         24.40         4.38 o
  -7   2   7         25.78         30.96        17.83 o
  -6   2   7        244.69        236.12         9.58 o
  -5   2   7        193.76        182.30         5.84 o
  -4   2   7        541.01        555.96        19.76 o
  -3   2   7        474.65        460.86        12.61 o
  -2   2   7        883.63        911.40        24.36 o
  -1   2   7        101.15        138.26        20.19 o
   0   2   7         22.67         41.57         3.71 o
   1   2   7        115.37        159.44         7.85 o
   2   2   7        871.61        838.81        21.32 o
   3   2   7        942.53        905.10        17.76 o
   4   2   7        654.58        637.35        17.74 o
   5   2   7         18.62         15.76         2.21 o
  -7   3   7          4.13          9.66        14.00 o
  -6   3   7         29.56         39.30         4.66 o
  -5   3   7        234.94        217.02         6.39 o
  -4   3   7        172.62        173.88        11.02 o
  -3   3   7        106.92        116.27         6.00 o
  -2   3   7         19.99         32.51         2.90 o
  -1   3   7        817.41        841.48        24.23 o
   0   3   7        102.69         90.96         5.44 o
   1   3   7          0.49         -0.06         1.53 o
   2   3   7         33.10         32.42         3.88 o
   3   3   7         66.68         74.63         6.91 o
   4   3   7          0.38         -2.16         2.39 o
   5   3   7        201.27        201.94         7.24 o
  -7   4   7         25.31         34.57        11.59 o
  -6   4   7        117.64        109.69         6.40 o
  -5   4   7         59.99         53.50         4.07 o
  -4   4   7        661.41        647.46        20.83 o
  -3   4   7          5.78          6.82         1.86 o
  -2   4   7        392.60        327.33        14.25 o
  -1   4   7        313.51        312.33        18.59 o
   0   4   7        196.73        232.48        11.57 o
   1   4   7         17.47          7.46         2.62 o
   2   4   7        615.06        637.25        20.87 o
   3   4   7       2168.50       2230.75        65.43 o
   4   4   7         70.15         62.71         6.85 o
   5   4   7          7.26          8.43         1.68 o
  -7   5   7          9.60         20.75         9.17 o
  -6   5   7        105.72         93.60         6.85 o
  -5   5   7         55.25         42.58         4.89 o
  -4   5   7          2.10          1.51         1.32 o
  -3   5   7        131.36        109.84         8.98 o
  -2   5   7         44.69         31.16         3.65 o
  -1   5   7         67.94         67.99         6.29 o
   0   5   7        631.44        618.03        21.94 o
   1   5   7        250.82        265.77        10.54 o
   2   5   7         17.21         10.56         3.02 o
   3   5   7         98.77         87.81         5.51 o
   4   5   7         48.50         47.78         6.02 o
   5   5   7         58.53         47.91         3.49 o
  -7   6   7         64.23         90.89        17.26 o
  -6   6   7         31.95         27.30         3.81 o
  -5   6   7        293.46        268.20        11.96 o
  -4   6   7         13.27          9.44         1.96 o
  -3   6   7        325.51        326.54        15.51 o
  -2   6   7        110.89         93.17         6.22 o
  -1   6   7         28.81         18.82         3.60 o
   0   6   7         74.59         77.26         6.92 o
   1   6   7        501.38        500.45        23.01 o
   2   6   7        248.42        249.42         8.23 o
   3   6   7        357.55        335.09        10.99 o
   4   6   7         80.09         83.66         7.65 o
   5   6   7        325.06        325.39         9.00 o
  -7   7   7         26.46         42.56        11.49 o
  -6   7   7          3.55          3.51         1.96 o
  -5   7   7          0.48          0.18         1.90 o
  -4   7   7          4.88          2.89         1.49 o
  -3   7   7         14.60         15.84         3.87 o
  -2   7   7        130.32        137.26         7.66 o
  -1   7   7        341.94        325.10        23.21 o
   0   7   7         45.26         38.45         6.79 o
   1   7   7         71.75         74.26         7.07 o
   2   7   7        213.89        224.40         7.56 o
   3   7   7         29.56         25.51         3.11 o
   4   7   7          5.87          5.53         1.64 o
   5   7   7          9.95          8.80         1.74 o
  -6   8   7          1.81          3.05         1.81 o
  -5   8   7        443.02        418.69        14.38 o
  -4   8   7         58.75         57.66         4.80 o
  -3   8   7          7.33         10.14         1.92 o
  -2   8   7        605.07        587.66        13.67 o
  -1   8   7        361.94        328.24        14.48 o
   0   8   7        306.37        271.51        18.08 o
   1   8   7         54.07         60.31         6.32 o
   2   8   7        457.26        459.34        10.91 o
   3   8   7        256.38        242.13         8.08 o
   4   8   7        486.72        467.15        15.06 o
   5   8   7         41.91         60.29         7.26 o
  -6   9   7         76.25         91.84         5.91 o
  -5   9   7        148.12        153.05         8.48 o
  -4   9   7         42.22         42.62         4.06 o
  -3   9   7         11.99         13.80         2.04 o
  -2   9   7         24.66         20.98         2.42 o
  -1   9   7          1.64          5.00         1.79 o
   0   9   7         18.71         18.99         3.66 o
   1   9   7          8.30         10.67         2.50 o
   2   9   7        428.82        429.97        17.67 o
   3   9   7        123.80        115.14         5.50 o
   4   9   7          7.78          9.26         2.20 o
   5   9   7         82.84        108.36         5.58 o
  -6  10   7          2.73         -1.18         1.64 o
  -5  10   7         49.50         51.79         4.20 o
  -4  10   7        155.28        153.49         7.44 o
  -3  10   7         33.86         34.14         3.39 o
  -2  10   7          0.42          1.98         1.71 o
  -1  10   7        395.54        396.81        11.48 o
   0  10   7        210.68        218.30         8.69 o
   1  10   7        477.78        457.26        14.42 o
   2  10   7          0.29         -2.16         2.16 o
   3  10   7        302.76        312.86         8.71 o
   4  10   7         60.00         55.84         4.24 o
  -6  11   7          8.03          3.59         2.49 o
  -5  11   7         45.05         49.12         3.47 o
  -4  11   7         63.82         67.77         7.53 o
  -3  11   7         74.44         63.55         5.02 o
  -2  11   7        166.43        181.43         9.73 o
  -1  11   7         44.91         40.61         3.79 o
   0  11   7         49.61         45.71         4.08 o
   1  11   7        495.42        507.89        19.53 o
   2  11   7         60.35         64.16         5.39 o
   3  11   7          1.38          1.49         1.23 o
   4  11   7         34.78         29.98         2.85 o
  -6  12   7         13.33         12.74         3.23 o
  -5  12   7        101.87        111.16         5.24 o
  -4  12   7         10.31         13.46         2.61 o
  -3  12   7          0.52          0.78         1.60 o
  -2  12   7        159.15        150.21        10.83 o
  -1  12   7        358.20        353.11        11.08 o
   0  12   7        202.79        201.53        12.49 o
   1  12   7        178.01        183.30        11.93 o
   2  12   7          2.73          0.62         2.28 o
   3  12   7          0.88          1.91         1.06 o
   4  12   7         21.66         41.27         3.48 o
  -5  13   7         19.23         23.06         3.46 o
  -4  13   7          2.39          3.18         2.46 o
  -3  13   7          0.80         -1.13         2.88 o
  -2  13   7         24.66         27.89         4.05 o
  -1  13   7        117.94        118.90         7.54 o
   0  13   7        321.73        345.86        12.87 o
   1  13   7          8.80          9.02         3.27 o
   2  13   7         79.54         69.96         6.96 o
   3  13   7         14.45         13.14         1.79 o
  -5  14   7         27.98         26.90         5.62 o
  -4  14   7          0.84         -1.56         2.05 o
  -3  14   7         33.93         36.55         4.01 o
  -2  14   7         13.40         12.44         2.92 o
  -1  14   7          7.15          6.89         2.64 o
   0  14   7        101.34        105.10         6.98 o
   1  14   7          4.42          4.68         2.44 o
   2  14   7          3.41          5.90         2.49 o
   3  14   7          1.55          0.00         1.57 o
  -4  15   7         21.62         21.79         4.81 o
  -3  15   7         91.28         98.47         6.46 o
  -2  15   7          0.11         -0.15         2.24 o
  -1  15   7         28.95         25.31         3.33 o
   0  15   7        459.35        482.80        14.11 o
   1  15   7        289.56        305.37        19.56 o
   2  15   7          0.50          3.84         2.13 o
   3  15   7         44.07         35.15         4.54 o
  -4  16   7          4.26          8.93         2.81 o
  -3  16   7         30.21         36.75         4.59 o
  -2  16   7         46.49         46.38         4.51 o
  -1  16   7        108.41        115.34         7.98 o
   0  16   7         70.86         75.27         8.70 o
   1  16   7         66.42         70.96         6.37 o
   2  16   7         14.08         16.09         2.99 o
  -3  17   7          3.62          4.33         2.68 o
  -2  17   7         30.28         28.36         4.77 o
  -1  17   7          4.04          3.78         5.13 o
   0  17   7         27.91         27.38         3.58 o
   1  17   7         44.00         43.00         3.47 o
  -2  18   7         50.04         55.89         4.48 o
  -1  18   7         97.33        111.66         9.84 o
   0  18   7         26.71         25.92         4.51 o
  -6   0   8         58.32         64.21         6.96 o
  -4   0   8        765.31        709.90        18.66 o
  -2   0   8        456.15        448.37        15.68 o
   0   0   8         31.84         25.78         4.05 o
   2   0   8          2.44          7.74         3.82 o
   4   0   8       2640.57       2774.58        51.61 o
  -7   1   8         76.60        103.16        10.35 o
  -6   1   8        226.06        181.07         8.13 o
  -5   1   8          0.84         -0.57         1.52 o
  -4   1   8        106.41        108.31         5.21 o
  -3   1   8       1409.67       1405.22        18.41 o
  -2   1   8        257.08        249.48         8.40 o
  -1   1   8         51.27         27.06         3.07 o
   0   1   8        184.43        189.19         8.38 o
   1   1   8        252.59        250.74        10.33 o
   2   1   8        180.00        173.04         7.94 o
   3   1   8          6.63          5.77         1.74 o
   4   1   8         67.21         71.58         4.27 o
   5   1   8          0.73         -1.40         1.75 o
  -7   2   8         31.72         54.94         7.46 o
  -6   2   8          6.51          8.96         2.15 o
  -5   2   8          0.57          1.69         1.38 o
  -4   2   8        290.95        276.88         8.30 o
  -3   2   8         17.78         19.94         4.03 o
  -2   2   8        131.04        132.00         6.90 o
  -1   2   8        146.76        144.05         9.15 o
   0   2   8        158.58        168.50         7.84 o
   1   2   8        219.99        222.74         9.87 o
   2   2   8         73.20         68.35         5.94 o
   3   2   8        433.75        438.26        12.49 o
   4   2   8        295.22        317.01        11.34 o
   5   2   8          1.20          1.35         1.17 o
  -7   3   8         97.88        118.60        13.12 o
  -6   3   8         84.30         85.23         5.40 o
  -5   3   8        876.72        778.26        22.65 o
  -4   3   8         87.85         88.44         4.37 o
  -3   3   8        235.81        195.17        11.91 o
  -2   3   8        844.32        765.68        17.77 o
  -1   3   8        167.17        153.56         9.61 o
   0   3   8        254.44        221.44        13.26 o
   1   3   8         92.68         83.96         6.20 o
   2   3   8        380.33        386.55        18.76 o
   3   3   8          6.53         15.94         3.32 o
   4   3   8         26.78         22.32         3.75 o
   5   3   8          9.03          8.31         1.59 o
  -7   4   8         35.81         40.13         9.94 o
  -6   4   8          0.58          0.55         2.33 o
  -5   4   8        149.62        149.08         7.64 o
  -4   4   8         36.80         42.03         3.69 o
  -3   4   8        321.34        273.80        14.36 o
  -2   4   8        144.55        146.01         7.94 o
  -1   4   8         17.69         11.96         2.90 o
   0   4   8        325.05        332.72        22.48 o
   1   4   8         47.00         43.24         7.68 o
   2   4   8         35.53         36.94         4.04 o
   3   4   8        497.22        486.31        14.90 o
   4   4   8         60.53         49.39         4.52 o
   5   4   8        499.80        552.98        11.30 o
  -7   5   8         12.21         13.73         8.74 o
  -6   5   8         12.05          5.16         2.05 o
  -5   5   8        104.63        121.83        10.29 o
  -4   5   8        482.73        474.00        11.00 o
  -3   5   8         20.55         16.48         3.68 o
  -2   5   8        103.96         99.79         6.66 o
  -1   5   8         75.82         75.45        11.01 o
   0   5   8        126.99        132.43        11.88 o
   1   5   8       1179.65       1189.28        28.43 o
   2   5   8        154.03        151.81        13.93 o
   3   5   8         45.28         43.52         4.02 o
   4   5   8          7.36          8.38         2.72 o
   5   5   8        307.67        331.59         8.44 o
  -7   6   8          2.01          5.88         6.77 o
  -6   6   8          1.20          3.67         1.63 o
  -5   6   8        278.13        227.65        10.88 o
  -4   6   8        613.81        585.14        12.30 o
  -3   6   8        113.57         98.88         5.47 o
  -2   6   8          4.54          5.93         1.93 o
  -1   6   8         69.18         62.88         6.53 o
   0   6   8          1.76          9.05         2.74 o
   1   6   8        604.76        561.19        16.02 o
   2   6   8       1020.45       1016.74        28.93 o
   3   6   8         63.24         64.95         3.88 o
   4   6   8          2.58          2.68         1.81 o
   5   6   8        171.43        169.95         6.97 o
  -6   7   8        195.17        194.98         7.52 o
  -5   7   8          1.49          0.77         1.78 o
  -4   7   8       1761.98       1725.25        35.00 o
  -3   7   8         52.40         52.12         4.51 o
  -2   7   8        122.82        112.90         9.28 o
  -1   7   8        337.67        315.81        14.59 o
   0   7   8       1115.87       1044.79        26.37 o
   1   7   8        114.92        109.80         5.44 o
   2   7   8        123.56        127.43         7.88 o
   3   7   8         10.77         13.09         1.98 o
   4   7   8          4.12          1.69         1.46 o
   5   7   8          5.54          7.23         2.17 o
  -6   8   8         35.41         29.59         2.86 o
  -5   8   8         10.77          8.81         2.89 o
  -4   8   8         26.51         25.88         3.87 o
  -3   8   8         71.22         65.65         5.18 o
  -2   8   8          0.15         -2.41         2.54 o
  -1   8   8         14.93         10.61         2.33 o
   0   8   8        318.52        323.67        15.36 o
   1   8   8        395.38        399.70        10.34 o
   2   8   8        199.37        181.35        11.53 o
   3   8   8          4.02          2.71         1.24 o
   4   8   8          4.93          3.10         1.83 o
  -6   9   8         13.84         10.78         2.12 o
  -5   9   8          4.96          2.95         1.91 o
  -4   9   8         54.21         47.20         4.28 o
  -3   9   8          7.98          4.03         1.59 o
  -2   9   8        219.47        214.78        10.53 o
  -1   9   8         22.82         21.94         2.86 o
   0   9   8        732.58        747.12        33.95 o
   1   9   8        709.90        740.92        33.75 o
   2   9   8        141.52        137.44        10.68 o
   3   9   8        127.80        122.20         5.32 o
   4   9   8         42.42         38.65         4.42 o
  -6  10   8         50.77         50.14         3.09 o
  -5  10   8        352.26        352.26        10.17 o
  -4  10   8          0.44         -1.02         1.82 o
  -3  10   8         98.71         88.69         6.98 o
  -2  10   8          5.39          6.85         2.81 o
  -1  10   8         69.28         60.70         4.66 o
   0  10   8        605.94        599.34        14.33 o
   1  10   8        152.78        160.81        11.58 o
   2  10   8         83.99         83.44         6.15 o
   3  10   8        103.22         98.65         4.59 o
   4  10   8         13.60         11.07         2.22 o
  -6  11   8          7.60          4.94         2.70 o
  -5  11   8        482.07        520.60        11.71 o
  -4  11   8         40.54         43.49         4.55 o
  -3  11   8        496.60        469.41        15.58 o
  -2  11   8         42.73         36.86         5.50 o
  -1  11   8        274.00        299.56        11.85 o
   0  11   8         88.55         98.07         8.47 o
   1  11   8        361.89        349.84        26.86 o
   2  11   8        100.13         99.79         6.54 o
   3  11   8         12.36         14.44         1.79 o
   4  11   8          3.22          4.18         1.27 o
  -5  12   8         66.93         62.64         4.43 o
  -4  12   8          8.88          4.60         2.59 o
  -3  12   8         50.94         49.17         5.10 o
  -2  12   8         36.23         37.56         5.54 o
  -1  12   8        142.89        133.64         7.93 o
   0  12   8          1.99          3.48         2.23 o
   1  12   8          0.49          1.69         2.46 o
   2  12   8          0.01          0.08         1.53 o
   3  12   8          2.53          2.40         1.02 o
  -5  13   8         34.56         39.30         4.05 o
  -4  13   8        272.33        299.21        14.27 o
  -3  13   8          3.90          6.33         2.05 o
  -2  13   8         22.63         17.49         3.16 o
  -1  13   8        161.15        171.49         8.79 o
   0  13   8          0.80          1.00         1.83 o
   1  13   8          1.85          4.65         2.73 o
   2  13   8        331.43        367.22        11.11 o
   3  13   8         91.40         89.64         4.96 o
  -4  14   8        110.15        118.51         6.17 o
  -3  14   8         73.53         77.27         5.70 o
  -2  14   8         30.24         26.12         3.66 o
  -1  14   8         59.85         60.59         5.08 o
   0  14   8        243.78        259.48        10.31 o
   1  14   8         30.83         30.06         4.46 o
   2  14   8         16.64         18.62         4.13 o
  -4  15   8         32.55         34.44         3.72 o
  -3  15   8         64.86         83.97         5.52 o
  -2  15   8         88.19         95.46         6.02 o
  -1  15   8         36.97         35.81         3.68 o
   0  15   8         26.59         23.59         3.08 o
   1  15   8        257.77        278.63        22.33 o
   2  15   8          8.10          6.67         2.02 o
  -3  16   8          6.71          6.81         1.63 o
  -2  16   8         10.50         11.18         2.39 o
  -1  16   8         15.22         16.29         3.03 o
   0  16   8         21.09         24.47         3.49 o
   1  16   8         20.06         18.20         3.12 o
  -2  17   8          1.98          2.67         1.71 o
  -1  17   8          0.41          0.13         2.51 o
   0  17   8         43.96         46.95         6.44 o
  -5   0   9        172.76        171.58         9.31 o
  -3   0   9        676.50        764.99        31.82 o
  -1   0   9        316.14        320.11        18.19 o
   1   0   9        399.45        382.51        24.24 o
   3   0   9          0.60         -1.94         2.54 o
  -7   1   9         17.89         44.98         6.80 o
  -6   1   9          1.96          3.47         2.99 o
  -5   1   9          3.04          4.25         1.92 o
  -4   1   9        242.47        238.13         7.87 o
  -3   1   9        735.18        769.78        31.06 o
  -2   1   9        732.83        824.95        23.94 o
  -1   1   9         18.82         14.87         3.32 o
   0   1   9        179.92        153.57         8.03 o
   1   1   9         10.96          9.62         3.22 o
   2   1   9       1166.16       1205.22        30.84 o
   3   1   9        397.83        411.03        10.24 o
   4   1   9          8.88          9.39         1.60 o
  -7   2   9          6.81         35.18         6.13 o
  -6   2   9        235.24        245.20         7.60 o
  -5   2   9         18.37         21.47         3.10 o
  -4   2   9         16.77         22.00         3.03 o
  -3   2   9        237.38        249.97         9.43 o
  -2   2   9         86.92         85.69         7.61 o
  -1   2   9          4.77          6.13         2.65 o
   0   2   9        222.52        189.92        11.34 o
   1   2   9        283.17        284.43         9.25 o
   2   2   9          0.63         -0.50         3.40 o
   3   2   9         70.66         68.49         4.27 o
   4   2   9        170.72        183.96         7.55 o
  -7   3   9         50.35         63.13         7.69 o
  -6   3   9          1.86         -0.38         1.89 o
  -5   3   9         24.93         16.82         2.74 o
  -4   3   9         30.75         24.99         2.76 o
  -3   3   9       1747.05       1709.20        18.67 o
  -2   3   9        952.08        974.48        25.78 o
  -1   3   9        122.41        135.72         9.60 o
   0   3   9         45.54         35.74         5.09 o
   1   3   9        495.05        499.74        19.03 o
   2   3   9        116.89        112.42         7.81 o
   3   3   9        129.32        142.82         5.49 o
   4   3   9         19.99         21.80         2.72 o
  -7   4   9         66.44         79.34         5.39 o
  -6   4   9         38.80         46.63         4.52 o
  -5   4   9          1.66          2.08         1.87 o
  -4   4   9          1.23         -1.24         1.24 o
  -3   4   9        102.81        105.91         5.11 o
  -2   4   9         96.79         90.74         8.15 o
  -1   4   9        612.03        594.68        20.04 o
   0   4   9        198.90        169.14        10.79 o
   1   4   9         87.57         92.76         5.98 o
   2   4   9          7.39         11.26         3.67 o
   3   4   9        225.32        248.82         8.67 o
   4   4   9         27.87         27.79         2.94 o
  -7   5   9          3.89         18.89         4.36 o
  -6   5   9         13.45          8.42         1.98 o
  -5   5   9         93.75         72.38         6.03 o
  -4   5   9        551.21        566.02        14.45 o
  -3   5   9         34.12         35.30         2.78 o
  -2   5   9        131.63        136.84         7.10 o
  -1   5   9        765.63        706.65        22.14 o
   0   5   9         19.87         21.23         2.64 o
   1   5   9        596.88        620.85        14.71 o
   2   5   9         52.10         49.37         5.05 o
   3   5   9          0.18          1.57         1.24 o
   4   5   9        111.90        119.29         5.14 o
  -6   6   9        109.60        108.68         5.38 o
  -5   6   9        272.12        254.61        11.07 o
  -4   6   9         39.46         37.40         3.99 o
  -3   6   9         96.56        106.65         5.22 o
  -2   6   9        477.66        463.20        13.52 o
  -1   6   9        357.08        355.76         9.96 o
   0   6   9         24.60         20.88         2.76 o
   1   6   9         30.27         30.08         3.43 o
   2   6   9         41.56         34.94         4.22 o
   3   6   9         58.22         54.89         5.44 o
   4   6   9          1.29          0.95         1.24 o
  -6   7   9         68.26         58.72         3.81 o
  -5   7   9         76.38         73.68         5.93 o
  -4   7   9         50.65         64.63         5.00 o
  -3   7   9         18.14         19.06         2.44 o
  -2   7   9         91.12        101.42         6.06 o
  -1   7   9        658.10        636.77        23.62 o
   0   7   9        143.58        139.37         7.01 o
   1   7   9         60.43         55.14         3.93 o
   2   7   9          4.71          4.49         1.73 o
   3   7   9        227.92        216.17        11.38 o
   4   7   9          0.07         -0.31         0.99 o
  -6   8   9         69.56         62.04         6.06 o
  -5   8   9          0.68          1.16         1.89 o
  -4   8   9         58.86         43.45         4.14 o
  -3   8   9          1.95          2.42         2.07 o
  -2   8   9        487.22        474.10        18.70 o
  -1   8   9        153.71        169.17         6.90 o
   0   8   9        155.58        148.08         7.29 o
   1   8   9          1.45          2.35         1.56 o
   2   8   9        119.54        114.14         8.99 o
   3   8   9          2.86          1.58         1.51 o
   4   8   9         35.58         40.30         3.01 o
  -6   9   9         25.85         22.98         2.13 o
  -5   9   9        143.69        149.03         6.47 o
  -4   9   9         16.67         17.32         2.71 o
  -3   9   9          0.71         -1.61         1.95 o
  -2   9   9         53.52         46.74         6.30 o
  -1   9   9          1.30          2.41         1.60 o
   0   9   9        754.91        781.20        24.40 o
   1   9   9          3.39          2.06         2.27 o
   2   9   9         68.18         74.21         7.18 o
   3   9   9         20.61         23.54         3.00 o
   4   9   9        141.21        155.68         8.05 o
  -6  10   9         93.12         97.15         7.89 o
  -5  10   9        202.59        207.78         6.50 o
  -4  10   9        118.65        109.80         6.10 o
  -3  10   9        138.09        125.73         8.11 o
  -2  10   9          0.85          0.24         2.26 o
  -1  10   9        448.19        468.54        17.90 o
   0  10   9          2.59          1.63         2.05 o
   1  10   9          2.84          3.43         2.23 o
   2  10   9        139.41        135.27         7.32 o
   3  10   9         38.00         36.95         3.37 o
  -5  11   9        309.73        309.98         8.36 o
  -4  11   9          0.78          1.40         1.50 o
  -3  11   9        447.43        419.92        14.40 o
  -2  11   9        239.48        239.45        17.10 o
  -1  11   9          0.55          0.52         1.70 o
   0  11   9          0.50         -1.10         1.99 o
   1  11   9          5.26          5.70         2.76 o
   2  11   9         26.67         25.50         3.12 o
   3  11   9         17.41         19.47         2.17 o
  -5  12   9          1.13          0.73         1.26 o
  -4  12   9         19.96         21.63         3.48 o
  -3  12   9          6.63          7.21         2.44 o
  -2  12   9         31.51         31.96         4.24 o
  -1  12   9         27.51         33.01         3.97 o
   0  12   9        106.11        102.35         6.74 o
   1  12   9         96.67         91.37         7.80 o
   2  12   9          5.89          3.85         1.71 o
   3  12   9         68.87         73.09         5.90 o
  -5  13   9          1.15          1.53         1.43 o
  -4  13   9          8.68          9.39         2.54 o
  -3  13   9         28.20         27.73         3.60 o
  -2  13   9          8.60          6.28         2.21 o
  -1  13   9         14.04         14.51         2.71 o
   0  13   9          4.87          5.24         1.74 o
   1  13   9          7.84          3.99         2.55 o
   2  13   9         37.31         39.73         3.29 o
  -4  14   9        100.55        104.60         4.24 o
  -3  14   9         42.02         41.53         2.95 o
  -2  14   9        228.51        250.07         9.84 o
  -1  14   9        191.60        212.32         8.61 o
   0  14   9         52.75         60.36         4.65 o
   1  14   9        118.52        112.64         7.53 o
   2  14   9          3.65          5.14         1.75 o
  -3  15   9         57.46         51.64         3.73 o
  -2  15   9        142.37        154.25         7.03 o
  -1  15   9         10.49         16.61         3.28 o
   0  15   9          0.18         -0.88         1.67 o
   1  15   9          3.08          2.76         1.84 o
  -2  16   9         48.67         56.44         4.89 o
  -1  16   9         87.22         90.84         5.63 o
   0  16   9         36.54         34.87         3.49 o
  -6   0  10        186.41        177.94         9.48 o
  -4   0  10       1863.81       1856.35        38.32 o
  -2   0  10        235.13        251.18        12.67 o
   0   0  10        166.27        157.52        10.52 o
   2   0  10        313.15        328.28        22.91 o
   4   0  10        106.55        108.25         7.97 o
  -6   1  10         70.15         60.05         3.96 o
  -5   1  10         97.75         90.34         5.71 o
  -4   1  10          1.85          2.81         2.79 o
  -3   1  10        645.17        622.89        18.46 o
  -2   1  10        922.00        922.52        20.34 o
  -1   1  10        168.34        148.27         7.24 o
   0   1  10          6.46          8.97         2.66 o
   1   1  10        222.15        210.92        13.41 o
   2   1  10         45.89         46.79         5.07 o
   3   1  10          7.13          7.32         2.69 o
   4   1  10         59.61         60.61         4.78 o
  -6   2  10          2.41          5.72         4.69 o
  -5   2  10        201.59        219.15         8.83 o
  -4   2  10        791.87        811.36        21.85 o
  -3   2  10        209.42        216.13         7.94 o
  -2   2  10        173.66        162.10         6.74 o
  -1   2  10          7.75          9.83         3.27 o
   0   2  10          3.68          1.89         1.28 o
   1   2  10        589.49        571.91        21.80 o
   2   2  10         61.10         57.43         5.59 o
   3   2  10         37.59         41.25         3.47 o
   4   2  10          0.31         -0.81         1.59 o
  -6   3  10         15.68         18.93         3.00 o
  -5   3  10         23.34         19.33         2.87 o
  -4   3  10        141.97        141.20         7.35 o
  -3   3  10       1083.92       1111.67        16.36 o
  -2   3  10       1494.29       1470.71        18.29 o
  -1   3  10         21.60         23.40         2.98 o
   0   3  10          2.65          8.82         2.24 o
   1   3  10         57.08         57.13         7.08 o
   2   3  10         78.44         74.42         7.47 o
   3   3  10         48.37         48.53         3.77 o
   4   3  10          3.24          2.54         0.93 o
  -6   4  10          3.19          4.73         1.79 o
  -5   4  10        362.43        333.29        10.70 o
  -4   4  10         84.22         87.78         5.17 o
  -3   4  10        585.70        598.54        12.04 o
  -2   4  10        176.90        186.41         6.60 o
  -1   4  10         81.34         78.83         5.47 o
   0   4  10        288.08        295.04        10.44 o
   1   4  10        213.20        193.73        14.47 o
   2   4  10         24.37         21.27         4.23 o
   3   4  10         52.64         60.00         4.02 o
   4   4  10         56.49         61.99         4.86 o
  -6   5  10          3.46          4.42         1.75 o
  -5   5  10         70.63         47.49         4.58 o
  -4   5  10        654.16        671.15        14.15 o
  -3   5  10         72.81         74.64         4.34 o
  -2   5  10         39.50         30.22         4.43 o
  -1   5  10        545.94        563.49        18.30 o
   0   5  10        530.27        490.29        12.84 o
   1   5  10         18.07         17.56         3.85 o
   2   5  10          0.83          2.62         1.94 o
   3   5  10          0.85          0.52         3.04 o
   4   5  10         30.30         31.50         3.15 o
  -6   6  10          3.62          2.69         2.62 o
  -5   6  10         22.52         15.56         2.30 o
  -4   6  10         15.86         21.43         2.95 o
  -3   6  10         32.82         30.01         3.53 o
  -2   6  10        227.65        216.20         8.81 o
  -1   6  10        281.00        278.67        13.20 o
   0   6  10        182.99        168.36         7.91 o
   1   6  10         86.72         80.69         5.47 o
   2   6  10        153.59        154.66         8.20 o
   3   6  10          0.35          3.44         1.93 o
   4   6  10         70.85         73.94         4.52 o
  -6   7  10         15.03         18.83         2.39 o
  -5   7  10         24.66         23.23         2.77 o
  -4   7  10        526.36        528.99        13.50 o
  -3   7  10        428.10        430.07        12.63 o
  -2   7  10          5.95          6.49         1.97 o
  -1   7  10        154.49        184.52         9.55 o
   0   7  10          9.55          9.32         2.36 o
   1   7  10          2.80          3.30         1.44 o
   2   7  10         30.22         29.05         8.12 o
   3   7  10         64.66         68.30         4.59 o
  -6   8  10          0.20          2.93         1.70 o
  -5   8  10        202.45        225.76         6.86 o
  -4   8  10         57.96         45.94         4.81 o
  -3   8  10          0.69          1.06         1.41 o
  -2   8  10         94.48         93.67         9.60 o
  -1   8  10         55.98         51.17         5.95 o
   0   8  10          4.41          4.39         1.85 o
   1   8  10         72.66         76.68         8.17 o
   2   8  10          2.49          2.94         2.89 o
   3   8  10         95.02        108.60         5.47 o
  -5   9  10        182.31        189.96         5.91 o
  -4   9  10         67.58         53.78         4.87 o
  -3   9  10         31.85         26.53         3.31 o
  -2   9  10         50.78         44.71         5.89 o
  -1   9  10        256.43        246.26         9.23 o
   0   9  10        431.89        419.97        17.87 o
   1   9  10          8.64          7.43         2.31 o
   2   9  10          3.30          3.23         1.32 o
   3   9  10          3.07          2.37         1.14 o
  -5  10  10          1.92         -1.67         1.67 o
  -4  10  10        207.58        193.53         7.48 o
  -3  10  10          0.16          0.89         1.60 o
  -2  10  10         16.61         15.88         3.19 o
  -1  10  10         67.06         65.93         5.80 o
   0  10  10        819.81        839.38        19.25 o
   1  10  10         10.51          8.50         2.27 o
   2  10  10         25.93         27.19         2.56 o
   3  10  10         82.82         93.90         7.64 o
  -5  11  10         27.18         26.97         2.22 o
  -4  11  10          8.40          8.05         1.85 o
  -3  11  10         35.19         33.03         3.41 o
  -2  11  10         12.06          7.73         2.35 o
  -1  11  10         12.19         10.99         2.31 o
   0  11  10         77.58         75.48         5.64 o
   1  11  10         81.08         85.66         7.29 o
   2  11  10         45.64         44.89         3.49 o
  -4  12  10          0.49          1.59         1.21 o
  -3  12  10         37.21         29.46         3.05 o
  -2  12  10          7.04          4.58         2.00 o
  -1  12  10         62.24         60.34         4.81 o
   0  12  10         27.31         28.10         3.48 o
   1  12  10        282.44        288.83        12.26 o
   2  12  10         50.05         63.02         4.59 o
  -4  13  10          0.71          1.06         0.88 o
  -3  13  10          1.32          3.24         1.28 o
  -2  13  10         95.80         88.53         6.53 o
  -1  13  10         16.01         14.30         2.28 o
   0  13  10          9.17          9.71         2.11 o
   1  13  10        261.57        272.26         8.36 o
  -3  14  10         68.19         61.38         5.74 o
  -2  14  10          5.77          5.81         1.70 o
  -1  14  10         72.56         73.98         6.01 o
   0  14  10          6.29          9.06         2.09 o
   1  14  10        192.73        201.04        12.03 o
  -2  15  10        110.16        115.60         5.14 o
  -1  15  10         45.18         49.49         4.27 o
   0  15  10         83.95         92.53         7.80 o
  -5   0  11         58.01         60.68         9.10 o
  -3   0  11       1282.23       1275.61        75.70 o
  -1   0  11         14.44         14.87         5.42 o
   1   0  11        374.24        347.74        23.94 o
   3   0  11          0.63          2.83         2.38 o
  -6   1  11        133.20        143.47         7.35 o
  -5   1  11          0.75         -1.80         1.80 o
  -4   1  11         70.30         62.14         5.69 o
  -3   1  11        155.31        145.96         7.55 o
  -2   1  11        402.12        426.78        13.65 o
  -1   1  11        132.15        114.00         7.94 o
   0   1  11        328.91        319.39        16.50 o
   1   1  11        169.80        132.26        10.55 o
   2   1  11        149.21        162.30         8.40 o
   3   1  11          7.26          6.80         2.26 o
  -6   2  11         37.01         30.39         4.00 o
  -5   2  11         13.67         12.01         2.41 o
  -4   2  11          1.07         -0.52         1.67 o
  -3   2  11        231.79        221.52         9.20 o
  -2   2  11         34.85         30.60         4.21 o
  -1   2  11          4.81          4.52         1.45 o
   0   2  11        104.02         93.14         7.18 o
   1   2  11          3.46          4.01         2.25 o
   2   2  11         35.65         32.59         3.32 o
   3   2  11         32.06         29.05         2.93 o
  -6   3  11         11.13         14.55         2.66 o
  -5   3  11          4.95          6.84         1.96 o
  -4   3  11         55.97         60.49         5.53 o
  -3   3  11         19.28         23.87         3.21 o
  -2   3  11        301.87        284.76        10.36 o
  -1   3  11        254.33        245.98        10.03 o
   0   3  11        105.26         88.61         6.10 o
   1   3  11         61.85         58.64         5.68 o
   2   3  11        523.22        545.38        18.51 o
   3   3  11         18.31         16.81         2.10 o
  -6   4  11         97.06        116.65        13.21 o
  -5   4  11         13.14         18.09         3.48 o
  -4   4  11        178.55        177.43         9.19 o
  -3   4  11        142.39        152.63         7.45 o
  -2   4  11        264.07        279.84        10.03 o
  -1   4  11        308.08        287.76        12.32 o
   0   4  11          3.01          1.52         1.71 o
   1   4  11         36.04         28.00         4.78 o
   2   4  11         66.24         60.59         5.13 o
   3   4  11        121.39        124.82         5.30 o
  -6   5  11         18.52         25.41         6.08 o
  -5   5  11          6.04          5.67         2.32 o
  -4   5  11         63.44         61.98         6.57 o
  -3   5  11        197.25        175.16         7.82 o
  -2   5  11        193.80        180.38         9.47 o
  -1   5  11        477.76        440.83        18.49 o
   0   5  11          0.87          4.11         2.21 o
   1   5  11          0.09         -1.93         2.35 o
   2   5  11         36.33         34.47         3.80 o
   3   5  11        183.64        196.95         8.10 o
  -6   6  11          0.34          1.67         1.60 o
  -5   6  11         45.53         47.07         5.05 o
  -4   6  11          1.79          2.75         2.05 o
  -3   6  11        132.58        141.10         7.00 o
  -2   6  11        352.12        340.99        12.95 o
  -1   6  11        478.75        466.01        15.24 o
   0   6  11         12.56         13.12         3.50 o
   1   6  11         35.03         33.14         3.94 o
   2   6  11         51.18         45.91         4.23 o
   3   6  11         54.77         54.15         3.45 o
  -5   7  11          1.40          1.86         1.78 o
  -4   7  11          2.26          4.33         2.15 o
  -3   7  11        463.07        444.03        12.41 o
  -2   7  11          1.24          3.20         2.23 o
  -1   7  11        909.66        909.69        20.88 o
   0   7  11         55.40         49.68         6.10 o
   1   7  11         85.11         77.68         5.74 o
   2   7  11        159.09        181.35         9.46 o
   3   7  11        101.80        108.72         5.68 o
  -5   8  11          4.83          3.12         1.80 o
  -4   8  11         11.00          4.64         1.97 o
  -3   8  11          3.87          8.13         2.06 o
  -2   8  11        537.96        507.93        17.21 o
  -1   8  11        369.98        362.85        12.96 o
   0   8  11        112.24        127.44         9.35 o
   1   8  11         23.86         20.52         5.54 o
   2   8  11         10.58          7.75         1.49 o
   3   8  11          7.35          6.14         2.01 o
  -5   9  11         19.16         16.54         1.79 o
  -4   9  11         29.38         23.08         4.44 o
  -3   9  11        170.31        174.30         7.31 o
  -2   9  11         64.36         68.53         5.77 o
  -1   9  11          0.52          1.56         2.31 o
   0   9  11         20.21         13.88         3.41 o
   1   9  11          7.07          5.29         2.49 o
   2   9  11        126.09        144.74         5.11 o
  -5  10  11         15.52         19.03         4.19 o
  -4  10  11         15.85         14.44         2.15 o
  -3  10  11          9.10          8.07         1.80 o
  -2  10  11         25.60         29.43         3.89 o
  -1  10  11         75.03         79.06         5.63 o
   0  10  11        227.32        221.41        11.32 o
   1  10  11          0.18         -0.54         1.71 o
   2  10  11         72.99         89.03         5.46 o
  -4  11  11         43.33         38.21         3.07 o
  -3  11  11          1.68          0.10         1.29 o
  -2  11  11        644.31        670.32        16.11 o
  -1  11  11          0.52          1.93         1.41 o
   0  11  11        122.01        127.51        12.70 o
   1  11  11         16.15         20.36         3.34 o
   2  11  11         24.76         20.87         3.64 o
  -4  12  11          6.66          2.31         1.36 o
  -3  12  11         95.43         87.04         4.24 o
  -2  12  11         46.54         49.24         4.24 o
  -1  12  11         46.68         54.61         5.48 o
   0  12  11        218.49        244.83        10.17 o
   1  12  11         62.88         65.63         4.61 o
  -3  13  11          0.73          0.36         1.23 o
  -2  13  11          7.35          6.38         2.18 o
  -1  13  11        114.20        134.59         7.65 o
   0  13  11          0.12          2.88         1.53 o
  -2  14  11         49.72         51.93         4.16 o
  -1  14  11         12.19         14.07         2.32 o
  -4   0  12        497.42        528.25        18.07 o
  -2   0  12        181.33        147.00        15.51 o
   0   0  12         51.17         43.64         6.18 o
   2   0  12        132.91        149.05        12.09 o
  -5   1  12         56.30         59.02         5.74 o
  -4   1  12         44.68         38.54         4.16 o
  -3   1  12         19.77         20.29         2.81 o
  -2   1  12         12.44         14.77         3.87 o
  -1   1  12        225.35        218.72        10.77 o
   0   1  12         74.72         66.68         5.99 o
   1   1  12        404.91        438.96        14.03 o
   2   1  12        123.55        143.47         8.39 o
  -6   2  12         41.25         49.41         5.29 o
  -5   2  12         30.78         44.90         5.28 o
  -4   2  12          2.37          4.23         1.72 o
  -3   2  12         18.65         23.93         3.07 o
  -2   2  12         84.98         87.94         6.44 o
  -1   2  12         49.47         41.44         4.86 o
   0   2  12         47.02         36.42         4.46 o
   1   2  12         85.27         68.27         6.67 o
   2   2  12          6.95          6.81         1.53 o
  -5   3  12         44.78         45.84         4.43 o
  -4   3  12         92.11         96.10         5.31 o
  -3   3  12          0.78          1.38         1.99 o
  -2   3  12          6.74          7.05         2.42 o
  -1   3  12         26.02         19.31         4.05 o
   0   3  12        500.30        502.09        14.89 o
   1   3  12         69.23         66.12         6.46 o
   2   3  12         87.12         95.87         4.11 o
  -5   4  12        156.26        172.28         8.40 o
  -4   4  12        182.50        193.74        10.63 o
  -3   4  12         70.79         70.75         4.23 o
  -2   4  12         98.58         93.90         7.08 o
  -1   4  12          1.32          3.26         1.93 o
   0   4  12        117.94        113.11         6.97 o
   1   4  12         52.52         46.99         4.50 o
   2   4  12          3.94          4.07         1.15 o
   3   4  12        199.10        217.35        10.30 o
  -5   5  12        213.49        237.21         9.58 o
  -4   5  12         20.48         18.07         3.63 o
  -3   5  12          6.94          5.03         1.69 o
  -2   5  12          0.42          0.98         1.18 o
  -1   5  12          8.77         10.95         2.03 o
   0   5  12          0.88          2.93         1.27 o
   1   5  12        135.64        139.57         7.38 o
   2   5  12         28.98         29.75         2.45 o
  -5   6  12          0.25          0.99         2.67 o
  -4   6  12        133.97        131.91        13.93 o
  -3   6  12        106.28         95.58         5.32 o
  -2   6  12          0.28          0.75         1.46 o
  -1   6  12        117.69        127.18         5.72 o
   0   6  12         11.03          5.68         2.94 o
   1   6  12          2.88          3.23         1.79 o
   2   6  12        178.20        183.86         5.52 o
  -5   7  12         52.01         65.31         4.60 o
  -4   7  12          2.47          2.52         2.28 o
  -3   7  12         54.89         53.75         3.92 o
  -2   7  12          1.74          2.44         1.37 o
  -1   7  12         49.60         38.89         3.22 o
   0   7  12          6.19          6.12         2.60 o
   1   7  12         32.14         34.14         4.40 o
   2   7  12          9.91         11.54         1.48 o
  -5   8  12         31.51         32.81         3.05 o
  -4   8  12          2.13          2.21         1.75 o
  -3   8  12        214.86        251.36         7.96 o
  -2   8  12         18.27         16.13         2.70 o
  -1   8  12          4.73          4.97         1.42 o
   0   8  12        275.90        283.89        12.75 o
   1   8  12         51.85         53.50         5.12 o
   2   8  12         88.25        100.27         6.17 o
  -4   9  12          5.81          4.56         1.71 o
  -3   9  12         22.21         19.83         2.25 o
  -2   9  12          2.00          1.13         1.17 o
  -1   9  12        198.41        192.28         6.27 o
   0   9  12         92.61        104.72         7.41 o
   1   9  12          8.88          9.47         2.29 o
  -4  10  12          5.04          2.90         1.07 o
  -3  10  12         24.56         31.05         3.17 o
  -2  10  12         42.10         47.66         3.44 o
  -1  10  12         34.52         41.41         2.80 o
   0  10  12        219.35        225.50        10.01 o
   1  10  12          0.33          0.55         2.00 o
  -3  11  12          3.30          1.82         1.16 o
  -2  11  12         27.23         26.40         2.41 o
  -1  11  12         13.26         18.90         2.45 o
   0  11  12          0.27         -0.36         1.14 o
  -3  12  12          0.96          1.36         1.51 o
  -2  12  12         86.51         96.28         4.68 o
  -1  12  12         34.98         38.57         3.03 o
   0  12  12         61.14         57.34         4.49 o
  -5   0  13         44.19         53.07         6.40 o
  -3   0  13         56.40         56.14         5.73 o
  -1   0  13        370.83        328.47        18.44 o
   1   0  13        209.62        209.35        13.84 o
  -5   1  13         28.97         38.57         5.38 o
  -4   1  13         25.96         24.42         2.49 o
  -3   1  13          6.44          5.09         1.55 o
  -2   1  13        168.52        151.46        10.27 o
  -1   1  13          6.80          2.81         1.61 o
   0   1  13         15.84         16.56         2.48 o
   1   1  13          5.47          1.87         1.51 o
   2   1  13         11.68         12.75         1.48 o
  -5   2  13         36.11         44.27         5.65 o
  -4   2  13         30.52         31.74         4.07 o
  -3   2  13         35.93         38.28         3.87 o
  -2   2  13         49.51         38.89         5.35 o
  -1   2  13         28.16         28.36         3.80 o
   0   2  13          3.24          0.34         1.31 o
   1   2  13        196.56        175.60         7.31 o
   2   2  13         25.19         22.47         2.19 o
  -5   3  13          6.45         11.86         3.06 o
  -4   3  13         17.55         21.10         3.35 o
  -3   3  13         26.19         23.76         3.07 o
  -2   3  13         54.67         45.78         4.58 o
  -1   3  13         76.97         70.21         6.84 o
   0   3  13          0.27          2.53         1.50 o
   1   3  13          3.62          4.52         1.60 o
   2   3  13         22.99         23.24         2.52 o
  -5   4  13          3.13          5.70         2.19 o
  -4   4  13          2.20          4.15         1.52 o
  -3   4  13        251.63        255.72         9.30 o
  -2   4  13        279.55        270.36        10.26 o
  -1   4  13         61.57         67.07         5.17 o
   0   4  13         97.46         99.73         7.85 o
   1   4  13          1.31          1.64         1.05 o
  -5   5  13         35.51         43.01         4.78 o
  -4   5  13         35.05         37.98         3.12 o
  -3   5  13         25.77         22.86         2.86 o
  -2   5  13          0.04          1.82         2.35 o
  -1   5  13         28.48         30.22         3.66 o
   0   5  13          0.63         -0.77         1.66 o
   1   5  13          2.45          2.77         1.16 o
  -4   6  13         45.26         46.91         3.30 o
  -3   6  13          2.88          1.12         1.84 o
  -2   6  13          0.08          0.58         2.04 o
  -1   6  13         34.19         28.85         3.26 o
   0   6  13         21.74         18.56         3.26 o
   1   6  13          6.18          5.97         1.86 o
  -4   7  13         15.32         18.76         2.03 o
  -3   7  13         40.69         31.72         2.65 o
  -2   7  13         48.86         50.80         3.42 o
  -1   7  13          5.95          6.26         1.34 o
   0   7  13         12.96         10.68         2.52 o
   1   7  13          1.93          0.80         0.97 o
  -4   8  13        126.35        145.03         6.27 o
  -3   8  13          1.31          0.09         1.54 o
  -2   8  13         60.81         70.31         4.37 o
  -1   8  13         15.74         11.04         1.56 o
   0   8  13         42.98         49.93         4.52 o
   1   8  13         14.31         12.34         2.65 o
  -3   9  13         12.64          9.74         2.15 o
  -2   9  13         39.05         42.23         2.77 o
  -1   9  13         33.91         36.16         2.83 o
   0   9  13          8.73          8.35         1.91 o
  -3  10  13         49.29         53.63         5.81 o
  -2  10  13         52.87         47.80         3.22 o
  -1  10  13         14.31         13.23         2.50 o
  -4   0  14         62.12         74.00         6.46 o
  -2   0  14        368.27        399.56        19.95 o
   0   0  14         17.41         19.31         2.78 o
  -4   1  14         31.06         31.25         4.36 o
  -3   1  14          2.14          1.64         1.71 o
  -2   1  14        148.92        173.56         9.33 o
  -1   1  14          2.73          1.39         1.10 o
   0   1  14         23.23         22.13         2.01 o
   1   1  14         17.31         19.99         2.00 o
  -4   2  14          6.79          8.81         2.44 o
  -3   2  14          0.25         -1.19         1.56 o
  -2   2  14          7.79         10.41         2.69 o
  -1   2  14          0.29         -0.09         1.20 o
   0   2  14         30.50         28.23         2.39 o
   1   2  14          3.11          3.92         1.95 o
  -4   3  14          6.17          5.94         1.52 o
  -3   3  14          2.54          1.34         1.40 o
  -2   3  14          4.01          4.07         2.48 o
  -1   3  14          1.83          0.40         0.99 o
   0   3  14         45.56         53.57         3.11 o
   1   3  14         11.19         15.23         2.10 o
  -3   4  14        120.84        134.76         7.12 o
  -2   4  14          2.99          3.55         1.86 o
  -1   4  14         91.99         96.89         4.38 o
   0   4  14        133.83        151.33         5.98 o
  -3   5  14         90.12        112.96         6.19 o
  -2   5  14          7.70         11.34         2.45 o
  -1   5  14        158.09        188.21         8.48 o
   0   5  14          5.24          4.41         2.10 o
  -3   6  14         29.08         37.98         5.20 o
  -2   6  14         22.58         21.96         2.98 o
  -1   6  14          0.39          1.67         1.19 o
   0   6  14          3.50          2.16         1.47 o
  -3   7  14         25.25         23.52         3.80 o
  -2   7  14         28.57         28.28         3.06 o
  -1   7  14         70.76         86.19         5.39 o
  -2   1  15          2.87          0.76         0.97 o
  -2   2  15          0.27          3.59         1.33 o
                                                
